# Supplementary material for: Autotrophic growth of Thermus sp. PS18 and its genomic determinants shed light on the autotrophic lifestyle and its evolution in the Thermaceae family
Source: Front Microbiol. 2026 Mar 12;17:1769897. doi: 10.3389/fmicb.2026.1769897 (PMC13019369; doi:10.3389/fmicb.2026.1769897)
Supplement: Supplementary file 7 [file Table_7.xlsx]

## Sheet: Лист1
Supplementary Table 7. Mapping genes of strains examined for gene duplications onto the complete chromosome of a reference strain, Thermus sp. PS 18.
The table was produced by manipulations with RAST/SEED sequence-based comparison tables, assisted by an ad hoc software.
Sheet 1 focuses on the 80-gene region of the reference chromosome (peg.1956 – peg.1962) apparently present in two copies in the genomes of the examined T.scotoductus strains:
most of the reference genes in this region were best blast hits for two genes of the examined strains T.scotoductus 7_S7, 11_S11, 22_S22, 26_S26 and 33_S33
Sheet 2 shows the entire reference chromosome with genes of the tested strains mapped to it.
In both sheets, designations in the cells of the columns mean the following:
blank	the particular gene of the reference organism was not the best blast hit for any gene of the organism examined for gene duplications;
G	the particular gene of the reference organism was best blast hit for a single gene of the organism examined for gene duplications;
GG	the gene was best blast hit for two genes;
GGG etc.	the gene was best blast hit for three etc. genes;
gg	the two genes hitting the target occurred side by side in the tested genome (likely result from a frameshift rather from actual duplication)
ee	both of the two genes hitting the target occurred at contig edges in the tested genome (lilely result from gene sequence disruption into portions in the course of sequencing)
The cbb gene cluster (peg.1939 – peg.2018) is highlighted green
Note that data on the hits of RNA genes were added manually and only within the region of interest.
			Marks of best blast hits of genes of strains tested for gene duplications
Thermus_PS18_genes	Function as annotated by RAST	T.caldilimi_hits	7_S7_hits	11_S11_hits	22_S22_hits	26_S26_hits	33_S33_hits	16_S16_hits
		(control)						(control)
fig|270.38.rna.42	tRNA-Val-GAC	G	G	G	G	G	G	G
fig|270.38.peg.1928	tRNA-5-methyluridine(54) 2-sulfurtransferase (EC 2.8.1.15)	G	ee	Ge	Ge	G	G	G
fig|270.38.peg.1929	tRNA (uracil(54)-O(2)) thiolation sulfur carrier protein TtuB	G	G	G	G	G	G	G
fig|270.38.peg.1930	NAD-independent protein deacetylase AcuC	G	G	G	G	G	G	eee
fig|270.38.peg.1931	CBS domain protein AcuB	G	G	G	G	G	G	G
fig|270.38.peg.1932	Oligopeptide ABC transporter, ATP-binding protein OppF (TC 3.A.1.5.1)	G	G	G	G	G	G	G
fig|270.38.peg.1933	Oligopeptide ABC transporter, ATP-binding protein OppD (TC 3.A.1.5.1)	G	G	G	G	G	G	G
fig|270.38.peg.1934	Oligopeptide ABC transporter, permease protein OppC (TC 3.A.1.5.1)	G	G	G	G	G	G	G
fig|270.38.peg.1935	Oligopeptide ABC transporter, permease protein OppB (TC 3.A.1.5.1)	G	G	G	G	G	G	G
fig|270.38.peg.1936	Oligopeptide ABC transporter, substrate-binding protein OppA (TC 3.A.1.5.1)	G	G	G	G	G	G	G
fig|270.38.peg.1937	Alcohol dehydrogenase (EC 1.1.1.1)	G	G	G	G	GG	G	G
fig|270.38.peg.1938	Thioredoxin reductase (EC 1.8.1.9)	G	G	G	G	G	G	G
fig|270.38.peg.1939	hypothetical protein	G	GG	GG	GG	GG	Ge	G
fig|270.38.peg.1940	hypothetical protein	G	Ge	ee	GG	GG	Ge	G
fig|270.38.peg.1941	DUF402 family nucleoside diphosphatase	G	GG	GG	GG	GG	GG	G
fig|270.38.peg.1942	Uncharacterized membrane protein Rmet_3714	G	GG	GG	GG	GG	GG	G
fig|270.38.rna.43	tRNA-Met-CAT	G	GG	GG	GG	GG	GG	G
fig|270.38.peg.1943	Protein secretion chaperonin CsaA	G	GG	GG	GG	GG	GG	G
fig|270.38.peg.1944	Glucosamine-6-phosphate deaminase [isomerizing], alternative (EC 3.5.99.6)	G	GG	GG	GG	GG	GG	G
fig|270.38.peg.1945	Excinuclease ABC subunit A	G	eeeee	GG	GG	eeeee	GG	G
fig|270.38.peg.1946	Transcriptional regulator, AcrR family	G	GG	GG	GG	GG	GG	G
fig|270.38.peg.1947	hypothetical protein	G	GG	GG	GG	GG	GG	G
fig|270.38.peg.1948	hypothetical protein	G	eeee	eeeee	eegg	eeeee	eeeee	ee
fig|270.38.peg.1949	putative oxidoreductase, nitronate monooxygenase family	G	Gee	Gee	Gee	Gee	Gee	G
fig|270.38.peg.1950	Uncharacterized MFS-type transporter	G	eee	eeee	eeeee	eeee	eee	G
fig|270.38.peg.1951	Glycosyl transferase, group 2 family	G	eeG	Gee	GG	GG	GG
fig|270.38.peg.1952	hypothetical protein	G	GG	GG	GG	GG	GG
fig|270.38.peg.1953	Phosphate regulon transcriptional regulatory protein PhoB (SphR)	G	GG	GG	GG	GG	GG
fig|270.38.peg.1954	hypothetical protein		eeG	eeG	eeG	eeG	GG	G
fig|270.38.peg.1955	Mannose-6-phosphate isomerase	G	GG	GG	GG	GG	GG	G
fig|270.38.rna.44	tRNA-Pro-GGG	G	GG	GG	GG	GG	GG	G
fig|270.38.peg.1956	Fructose-bisphosphate aldolase class II (EC 4.1.2.13)	GGG	GG	GG	GG	GG	GG	G
fig|270.38.peg.1957	Ribulose-phosphate 3-epimerase (EC 5.1.3.1)	G	GG	GG	GG	GG	GG	G
fig|270.38.peg.1958	phosphoribulokinase (EC:2.7.1.19)	G	GG	GG	GG	GG	GG	G
fig|270.38.peg.1959	Red-type Rubisco activase CbbX, removes Rubisco byproduct XuBP	G	G	G	G	G	G	G
fig|270.38.peg.1960	Ribulose bisphosphate carboxylase small chain (EC 4.1.1.39)	G	G	G	G	G	G	G
fig|270.38.peg.1961	Ribulose bisphosphate carboxylase large chain (EC 4.1.1.39)	G	G	G	G	G	G	G
fig|270.38.peg.1962	Fructose-1,6-bisphosphatase, GlpX type (EC 3.1.3.11)	G	G	G	ee	G	G	G
fig|270.38.peg.1963	Transcriptional regulator, LysR family	G	G	G	G	GG	G	G
fig|270.38.peg.1964	hypothetical protein	G	G	G	G	G	G	G
fig|270.38.peg.1965	hypothetical protein	G	G	G	G	G	G	G
fig|270.38.peg.1966	hypothetical protein	G	eee	ee	G	G	G	G
fig|270.38.peg.1967	putative fructose 1,6-bisphosphate aldolase( EC:4.1.2.13 )	G	GG	G	G	G	G	G
fig|270.38.peg.1968	Xylulose-1,5-bisphosphate phosphatase CbbY, converts this Rubisco inhibiting byproduct to xylulose-5P	G	GGG	GG	GG	GG	Ge	G
fig|270.38.peg.1969	Fructose-bisphosphate aldolase class II (EC 4.1.2.13)	G	G	ee	gg	G		G
fig|270.38.peg.1970	Probable 2-phosphosulfolactate phosphatase	G	GGG	GG	GG	GG	Ge	G
fig|270.38.peg.1971	Transketolase (EC 2.2.1.1)	G	GGG	GG	GGe	GG	Gee	G
fig|270.38.peg.1972	Gsl2688 protein	G	G	G	G	G		GG
fig|270.38.rna.45	tRNA-Arg-CCT	G	GGG	GG	GG	GG	G	G
fig|270.38.peg.1973	DEAD-box ATP-dependent RNA helicase DeaD (= CshA) (EC 3.6.4.13)	G	GG	GGe	GG	eeGe	GG	G
fig|270.38.peg.1974	Molybdopterin molybdenumtransferase (EC 2.10.1.1)	G	GG	GG	GG	GG	eeG	G
fig|270.38.peg.1975	Uncharacterized MFS-type transporter	G	GG	GG	GG	GG	GG	G
fig|270.38.peg.1976	Endonuclease III (EC 4.2.99.18)	G	GG	GG	GG	GG	GG	G
fig|270.38.peg.1977	hypothetical protein	G	GG	GG	GG	GG	GG	G
fig|270.38.peg.1978	ABC transporter, ATP-binding protein	G	GG	GG	GGe	GG	eeee	G
fig|270.38.peg.1979	Prolyl-tRNA synthetase (EC 6.1.1.15), archaeal/eukaryal type	G	GG	GG	GG	GG	GG	G
fig|270.38.peg.1980	hypothetical protein	G	G	G	G	G	G
fig|270.38.peg.1981	Phosphoglycerate mutase (2,3-diphosphoglycerate-independent), archaeal type (EC 5.4.2.12)	G	GG	GG	Gee	GG	GG	G
fig|270.38.peg.1982	hypothetical protein	G	Ggg	Ggg	Ggg	Ggg	Ggg	G
fig|270.38.peg.1983	3'-to-5' oligoribonuclease A, Bacillus type	G	GG	GG	GG	GG	GG	G
fig|270.38.peg.1984	hypothetical protein	G
fig|270.38.peg.1985	hypothetical protein		G	G	G	G	G	G
fig|270.38.peg.1986	Dehydrogenases with different specificities (related to short-chain alcohol dehydrogenases)	G	GG	GG	GG	GG	GG	G
fig|270.38.peg.1987	Dihydroneopterin triphosphate pyrophosphohydolase	G	GGe	eeee	Gee	Gee	Gee	G
fig|270.38.peg.1988	hypothetical protein	G	eeG	GG	eeee	Gee	GGe	G
fig|270.38.peg.1989	Cytidylate kinase (EC 2.7.4.25)	G	GG	GG	GG	GG	GG	G
fig|270.38.peg.1990	3-phosphoshikimate 1-carboxyvinyltransferase (EC 2.5.1.19)	G	eeeG	eeeG	eee	Gee	eeee	ee
fig|270.38.peg.1991	hypothetical protein	gg	Geee	Gee	eeeee	Geee	Gee
fig|270.38.peg.1992	Mannose-6-phosphate isomerase (EC 5.3.1.8)	G	GG	GG	GG	G	GG	G
fig|270.38.peg.1993	hypothetical protein	G	eeG	eeG	GG	GGe	Gee	G
fig|270.38.peg.1994	Endonuclease V (EC 3.1.21.7)	G	GG	GG	GG	GG	GG	G
fig|270.38.peg.1995	Acyl-CoA:1-acyl-sn-glycerol-3-phosphate acyltransferase (EC 2.3.1.51)	GG	GGG	GGG	GGG	GGG	GGG	G
fig|270.38.peg.1996	DNA-binding protein HBsu	gg	GG	GG	GG	GG	GG	G
fig|270.38.peg.1997	Cell division-associated, ATP-dependent zinc metalloprotease FtsH	G	eeG	eeG	GGG	GGe	eeeeee	G
fig|270.38.peg.1998	Chaperone protein DnaK	G	G	eee	GG	Ge	eee	G
fig|270.38.peg.1999	Heat shock protein GrpE	G	eee	eee	G	G	G	G
fig|270.38.peg.2000	DnaJ-class molecular chaperone CbpA	G	GG	GG	GG	GG	eeegg	G
fig|270.38.peg.2001	DafA protein	G	GG	GG	GG	GG	GG	G
fig|270.38.peg.2002	Chaperone protein ClpB (ATP-dependent unfoldase)	GG	GGG	GGG	GGG	GGG	GGG	GG
fig|270.38.peg.2003	Heat-stable protein	G	GG	GG	GG	GG	GG	G
fig|270.38.peg.2004	hypothetical protein	G	eeG	eeG	Gee	eeee	GGe	ee
fig|270.38.peg.2005	Heat shock protein Hsp20	G	GG	GG	GG	GG	GG	G
fig|270.38.peg.2006	Heat-stable protein	G	GG	GG	GG	GG	GG	G
fig|270.38.peg.2007	Heat shock protein Hsp20	G	GG	GG	GG	GG	GG	G
fig|270.38.peg.2008	hypothetical protein	G	GG	GG	GG	GG	GG	G
fig|270.38.peg.2009	hypothetical protein	G	GG	GG	GG	GG	GG	G
fig|270.38.peg.2010	hypothetical protein	G	GG	Gee	GG	eeG	GG	G
fig|270.38.peg.2011	Kef-type K+ transport systems, membrane components	G	GG	GG	GG	GG	GG	G
fig|270.38.peg.2012	Alr3825 protein	G	GG	GG	GG	GG	GG	G
fig|270.38.peg.2013	Rhomboid family protein	G	GG	GG	GG	GG	GG	G
fig|270.38.peg.2014	CBS domain protein	G	GG	GG	GG	GG	GG	G
fig|270.38.peg.2015	Na(+)/H(+) antiporter	G	GG	GG	GG	GG	GG	G
fig|270.38.peg.2016	hypothetical protein	GG	GG	GG	Gee	GGG	Gee	GG
fig|270.38.peg.2017	Replicative DNA helicase (DnaB) (EC 3.6.4.12)	G	GGG	GGG	GGG	GGG	GG	G
fig|270.38.peg.2018	hypothetical protein	G	GG	GG	GG	GG	GG	G
fig|270.38.peg.2019	Molybdopterin oxidoreductase	G
fig|270.38.peg.2020	putative molybdopterin oxidoreductase, membrane subunit	G
fig|270.38.peg.2021	Molybdopterin oxidoreductase iron-sulfur binding subunit	G
fig|270.38.peg.2022	hypothetical protein	G
fig|270.38.peg.2023	Two-component system sensor histidine kinase	G
fig|270.38.peg.2024	Two-component transcriptional response regulator, LuxR family	G	G	G	G	G	G
fig|270.38.peg.2025	Glutamate synthase [NADPH] large chain (EC 1.4.1.13)	G	GG	eeG	eeeee	eeG	eeG	GG
fig|270.38.peg.2026	Predicted L-lactate dehydrogenase, Fe-S oxidoreductase subunit YkgE	G	G	G	G	G	G	G
fig|270.38.peg.2027	Predicted L-lactate dehydrogenase, Iron-sulfur cluster-binding subunit YkgF	G	G	G	G	G	G	G
fig|270.38.peg.2028	Predicted L-lactate dehydrogenase, hypothetical protein subunit YkgG	G	G	G	G	G	G	G
fig|270.38.peg.2029	Signal peptidase I (EC 3.4.21.89)	G	G	G	G	G	G	G
fig|270.38.peg.2030	putative patatin-like phospholipase	G	G	G	G	G	G	G
fig|270.38.peg.2031	Protein kinase	G	G	G	G	G	G	G

## Sheet: Лист2
			Marks of best blast hits of genes of strains tested for gene duplications
Thermus_PS18_genes	Function as annotated by RAST	T.caldilimi_hits	7_S7_hits	11_S11_hits	22_S22_hits	26_S26_hits	33_S33_hits	16_S16_hits
		(control)						(control)
fig|270.38.peg.1	Chromosomal replication initiator protein DnaA	G	G	G	G	G	G	G
fig|270.38.peg.2	DNA polymerase III beta subunit (EC 2.7.7.7)	G	G	G	G	G	G	GG
fig|270.38.peg.3	Enolase (EC 4.2.1.11)	G	G	G	G	G	G	G
fig|270.38.peg.4	Pyruvate kinase (EC 2.7.1.40)	G	G	G	G	G	G	G
fig|270.38.peg.5	hypothetical protein	G	G	G	G	G	G	GG
fig|270.38.peg.6	putative transposase, IS891/IS1136/IS1341		GGee	Gee	GeeG	GGeeee	GG	eeeeeeeeeeeeGeG
fig|270.38.peg.7	RNA-2',3'-PO4:RNA-5'-OH ligase	G	G	G	G	G	G	GG
fig|270.38.peg.8	hypothetical protein
fig|270.38.peg.9	Protein serine/threonine phosphatase PrpC, regulation of stationary phase	G	G	G	G	G	G	G
fig|270.38.peg.10	Nucleoside diphosphate kinase (EC 2.7.4.6)	G	G	G	G	G	G	G
fig|270.38.peg.11	hypothetical protein	G	G	G	G	G	G	G
fig|270.38.peg.12	Dihydroneopterin aldolase (EC 4.1.2.25)	G	G	G	G	G	G	G
fig|270.38.peg.13	Dihydropteroate synthase (EC 2.5.1.15)	G	G	G	G	G	G	G
fig|270.38.peg.14	Universal stress protein family	G	G	G	G	G	G	G
fig|270.38.peg.15	Uncharacterized MFS-type transporter	G	G	G	G	G	G	G
fig|270.38.peg.16	TRAP dicarboxylate transporter, DctM subunit, unknown substrate 6		G	G	G	G	G	G
fig|270.38.peg.17	Cyclic pyranopterin monophosphate synthase (EC 4.6.1.17)	G	G	G	G	G	G	G
fig|270.38.peg.18	hypothetical protein	G	G	G	G	G	G	G
fig|270.38.peg.19	hypothetical protein	G	G	G	ee	ee	G	G
fig|270.38.peg.20	Cytochrome c-552 precursor	G	GG	GG	GG	GG	GG	GG
fig|270.38.peg.21	Radical SAM heme biosynthesis protein AhbD, Fe-coproporphyrin III decarboxylase	G	G	G	G	G	G	G
fig|270.38.peg.22	hypothetical protein	G	G	G	G	G	G	G
fig|270.38.peg.23	MBL-fold metallo-hydrolase superfamily	G	G	G	G	G	G	ee
fig|270.38.peg.24	1-deoxy-D-xylulose 5-phosphate synthase (EC 2.2.1.7)	G	G	G	G	G	G	G
fig|270.38.peg.25	hypothetical protein	gg	G	G	G	G	G	G
fig|270.38.peg.26	Suppressor of sigma54-dependent transcription, PspA-like	G	G	G	G	G	G	G
fig|270.38.peg.27	Transcriptional regulator, AcrR family	G	G	G	G	G	G	ee
fig|270.38.peg.28	Efflux ABC transporter, ATP-binding protein		G	G	G	G	G	G
fig|270.38.peg.29	hypothetical protein	G	ee	ee	ee	ee	ee	ee
fig|270.38.peg.30	hypothetical protein	G	G	G	G	G	G	G
fig|270.38.peg.31	Cysteine synthase (EC 2.5.1.47)	G	G	G	G	G	G	G
fig|270.38.peg.32	FKBP-type peptidyl-prolyl cis-trans isomerase SlyD (EC 5.2.1.8)	G	ggG	G	G	G	G	G
fig|270.38.peg.33	Cold shock protein of CSP family	G	G	G	G	G	G	G
fig|270.38.peg.34	5'-nucleotidase SurE (EC 3.1.3.5)	G	G	G	G	G	G	G
fig|270.38.peg.35	hypothetical protein	G	G	G	G	G	G	G
fig|270.38.peg.36	putative tetratricopeptide repeat family protein	G	G	G	G	G	G	G
fig|270.38.peg.37	Uncharacterized UPF0126 inner membrane protein	G	G	G	G	G	G	G
fig|270.38.peg.38	2-C-methyl-D-erythritol 2,4-cyclodiphosphate synthase (EC 4.6.1.12)	G	G	G	G	G	G	G
fig|270.38.peg.39	HDIG domain protein	G	G	G	G	G	G	G
fig|270.38.peg.40	hypothetical protein	G	G	G	G	G	G	G
fig|270.38.peg.41	Hypothetical protein of L-Asparaginase type 2-like superfamily	G	G	G	G	G	G	G
fig|270.38.peg.42	hypothetical protein	G	G	G	G	G	G	G
fig|270.38.peg.43	Tungstate ABC transporter, substrate-binding protein	G	G	G	G	G	G	G
fig|270.38.peg.44	Tungstate ABC transporter, permease protein	G	G	G	G	G	G	G
fig|270.38.peg.45	ABC-type tungstate transport system, ATP-binding protein	G	G	G	G	G	G	G
fig|270.38.peg.46	Molybdopterin synthase sulfur carrier subunit / Domain of unknown function DUF1952	G	G	G	G	G	G	G
fig|270.38.peg.47	Tungsten-containing aldehyde:ferredoxin oxidoreductase (EC 1.2.7.5)	G	G	G	G	G	G	G
fig|270.38.peg.48	Fructokinase (EC 2.7.1.4)	G	G	G	G	G	G	G
fig|270.38.peg.49	Quinone oxidoreductase (EC 1.6.5.5)	G	ee	G	Ge	G	ee	ee
fig|270.38.peg.50	hypothetical protein	G	G	G	G	G	G	G
fig|270.38.peg.51	hypothetical protein	G	G	G	G	G	G	G
fig|270.38.peg.52	NADH-dependent flavin oxidoreductase	gg	G	G	G	G	G	G
fig|270.38.peg.53	hypothetical protein	G	G	G	G	G	G	G
fig|270.38.peg.54	Nudix family (d)NDPase DR0975	G	G	G	G	G	G	G
fig|270.38.peg.55	Peptide chain release factor 1	G	G	G	G	G	G	G
fig|270.38.peg.56	Metal transporter, ZIP family	G	G	G	G	G	G	G
fig|270.38.peg.57	hypothetical protein		G	G	G	G	G	G
fig|270.38.peg.58	Cytochrome oxidase biogenesis protein Sco1/SenC/PrrC, thiol-disulfide reductase involved in Cu(I) insertion into CoxII Cu(A) center	G	G	G	G	G	G	G
fig|270.38.peg.59	Copper metallochaperone PCu(A)C, inserts Cu(I) into cytochrome oxidase subunit II	G	G	G	G	G	G	G
fig|270.38.peg.60	hypothetical protein	G				G	G
fig|270.38.peg.61	Nitrous oxide reductase maturation protein NosF (ATPase)	G
fig|270.38.peg.62	hypothetical protein	G
fig|270.38.peg.63	hypothetical protein	G
fig|270.38.peg.64	hypothetical protein	G	G	G	G	G	G	G
fig|270.38.peg.65	Heme A insertion factor CbaX (alternative to Surf1)	G	G	G	G	G	G	G
fig|270.38.peg.66	Nucleoside triphosphate pyrophosphohydrolase MazG (EC 3.6.1.8)	G	G	G	G	G	G	G
fig|270.38.peg.67	Uncharacterized Nudix hydrolase NudL	G	G	G	G	G	G	G
fig|270.38.peg.68	Intracellular protease	G	G	G	G	G	G	G
fig|270.38.peg.69	N-acetylglutamate kinase (EC 2.7.2.8)	G	ee	ee	ee	G	GG	G
fig|270.38.peg.70	hypothetical protein	G	G	G	G	G	G	G
fig|270.38.peg.71	DNA polymerase III subunits gamma and tau (EC 2.7.7.7)	G	G	G	G	G	G	G
fig|270.38.peg.72	Metal-sensitive transcriptional repressor	G	G	G	G	G	G	G
fig|270.38.peg.73	hypothetical protein	G	G	G	G	G	G	G
fig|270.38.peg.74	2-oxoglutarate/2-oxoacid ferredoxin oxidoreductase, gamma subunit (EC 1.2.7.-) / 2-oxoglutarate/2-oxoacid ferredoxin oxidoreductase, alpha subunit (EC 1.2.7.-)	G	G	G	G	G	G	G
fig|270.38.peg.75	2-oxoglutarate/2-oxoacid ferredoxin oxidoreductase, beta subunit (EC 1.2.7.-)	G	ee	ee	ee	ee	G	G
fig|270.38.peg.76	5-Formyltetrahydrofolate cycloligase paralog implicated in thiamin metabolism	G	G	G	G	G	G	G
fig|270.38.peg.77	hypothetical protein	G
fig|270.38.peg.78	hypothetical protein	G	G	G	G	G	G	G
fig|270.38.peg.79	DNA polymerase III alpha subunit (EC 2.7.7.7)	G	G	G	G	G	GG	G
fig|270.38.peg.80	Heat shock protein 60 kDa family chaperone GroEL	G	G	G	G	G	G	G
fig|270.38.peg.81	Heat shock protein 10 kDa family chaperone GroES	G	G	G	G	G	G	G
fig|270.38.peg.82	hypothetical protein	G	GG	GG	GG	GG	GG	G
fig|270.38.peg.83	FIG022979: MoxR-like ATPases	G	G	G	G	G	G	G
fig|270.38.peg.84	hypothetical protein	G	G	G	G	G	G	G
fig|270.38.peg.85	RNA methyltransferase DR1017	G	G	G	G	G	G	G
fig|270.38.peg.86	hypothetical protein	G	ee	G	ee	Ge	G	ee
fig|270.38.peg.87	Glucose-6-phosphate isomerase (EC 5.3.1.9)	G	G	G	G	G	G	G
fig|270.38.peg.88	Phosphoenolpyruvate carboxykinase [ATP] (EC 4.1.1.49)	G	G	G	G	G	G	G
fig|270.38.peg.89	Heme A synthase, cytochrome oxidase biogenesis protein Cox15-CtaA / Heme O synthase, protoheme IX farnesyltransferase, COX10-CtaB	G	ee	G	G	ee	G	ee
fig|270.38.peg.90	Cytochrome c oxidase polypeptide II (EC 1.9.3.1)	G	G	G	G	G	G	G
fig|270.38.peg.91	Cytochrome c oxidase polypeptide I (EC 1.9.3.1) / Cytochrome c oxidase polypeptide III (EC 1.9.3.1)	gg	G	G	G	G	G	G
fig|270.38.peg.92	hypothetical protein	G	GG	GG	GG	GG	GG	G
fig|270.38.peg.93	hypothetical protein
fig|270.38.peg.94	Putative subunit of Alternative cytochrome c oxidase
fig|270.38.peg.95	Alternative cytochrome c oxidase polypeptide CoxP (EC 1.9.3.1)
fig|270.38.peg.96	Alternative cytochrome c oxidase polypeptide CoxO (EC 1.9.3.1)
fig|270.38.peg.97	Alternative cytochrome c oxidase polypeptide CoxN (EC 1.9.3.1)
fig|270.38.peg.98	Cytochrome c oxidase polypeptide II (EC 1.9.3.1)
fig|270.38.rna.1	tRNA-Lys-TTT
fig|270.38.rna.2	tRNA-Glu-CTC
fig|270.38.rna.3	tRNA-Val-TAC
fig|270.38.peg.99	hypothetical protein							G
fig|270.38.peg.100	Diguanylate cyclase	G
fig|270.38.peg.101	FIG00596814: hypothetical protein	G
fig|270.38.peg.102	diguanylate cyclase/phosphodiesterase (GGDEF & EAL domains) with PAS/PAC sensor(s)
fig|270.38.peg.103	hypothetical protein
fig|270.38.peg.104	hypothetical protein
fig|270.38.peg.105	hypothetical protein
fig|270.38.peg.106	SAM-dependent methyltransferase
fig|270.38.rna.4	tRNA-Undet-???
fig|270.38.peg.107	Zn-ribbon-containing, possibly RNA-binding protein and truncated derivatives	G	G	G	G	G	G	G
fig|270.38.peg.108	DNA recombination and repair protein RecF	G	G	G	G	G	G	G
fig|270.38.peg.109	Uncharacterized MFS-type transporter	G	G	G	ee	ee	G	G
fig|270.38.peg.110	Phosphate ABC transporter, ATP-binding protein PstB (TC 3.A.1.7.1)	G	G	G	G	G	G	G
fig|270.38.peg.111	Phosphate ABC transporter, permease protein PstA (TC 3.A.1.7.1)	G	G	G	G	G	G	G
fig|270.38.peg.112	Phosphate ABC transporter, permease protein PstC (TC 3.A.1.7.1)	G	G	G	G	G	G	G
fig|270.38.peg.113	Phosphate ABC transporter, substrate-binding protein PstS (TC 3.A.1.7.1)	G	G	G	G	G	G	G
fig|270.38.peg.114	tRNA-specific 2-thiouridylase MnmA (EC 2.8.1.13)	G	G	G	G	G	G	G
fig|270.38.peg.115	FIG069887: hypothetical protein	G	G	G	G	G	G	G
fig|270.38.peg.116	Cytosol aminopeptidase PepA (EC 3.4.11.1)	G	G	G	G	G	G	G
fig|270.38.peg.117	Ferric uptake regulation protein FUR	G	G	G	G	G	G	G
fig|270.38.peg.118	Transposase	G	G	G	G	G	G	G
fig|270.38.peg.119	hypothetical protein	G	G	G	G	G	G	G
fig|270.38.peg.120	Transcriptional regulator, LysR family	G	G	G	G	G	G	G
fig|270.38.peg.121	Pyruvate dehydrogenase E1 component (EC 1.2.4.1)	gg	G	G	G	G	G	G
fig|270.38.peg.122	Dihydrolipoamide acetyltransferase component of pyruvate dehydrogenase complex (EC 2.3.1.12)	G	G	G	G	G	G	G
fig|270.38.peg.123	Porphobilinogen deaminase (EC 2.5.1.61)	G	G	G	G	G	G	G
fig|270.38.peg.124	Peroxide stress regulator PerR, FUR family	G	G	G	G	G	G	G
fig|270.38.peg.125	Dihydrofolate synthase (EC 6.3.2.12) @ Folylpolyglutamate synthase (EC 6.3.2.17)	G	G	G	ee	G	G	G
fig|270.38.peg.126	N-succinyldiaminopimelate aminotransferase (EC 2.6.1.17)	G	G	G	G	G	G	G
fig|270.38.peg.127	Molybdopterin adenylyltransferase (EC 2.7.7.75)	gg	G	G	G	G	G	G
fig|270.38.peg.128	Putative aminopeptidase	gg
fig|270.38.peg.129	N-acetyl-D-glucosamine ABC transporter, permease protein 2	GG
fig|270.38.peg.130	ABC transporter, permease protein 1 (cluster 1, maltose/g3p/polyamine/iron)	GG
fig|270.38.peg.131	ABC transporter, substrate-binding protein (cluster 1, maltose/g3p/polyamine/iron)	G
fig|270.38.peg.132	Acetyltransferase, GNAT family	G
fig|270.38.peg.133	putative anion permease	G
fig|270.38.peg.134	Putative amidase DR_1377	G	G	G	G	G	G	ee
fig|270.38.peg.135	tRNA 4-thiouridine synthase (EC 2.8.1.4)	G	G	G	Ge	G	G	G
fig|270.38.peg.136	FIG01180951: hypothetical protein	G	G	G	G	G	G	G
fig|270.38.peg.137	Molybdopterin oxidoreductase	gg	ee	ee	ee	ee	ee	G
fig|270.38.peg.138	Carboxylesterase (EC 3.1.1.1)	G	G	G	G	G	G	G
fig|270.38.peg.139	Ribonuclease HII (EC 3.1.26.4)	G	G	G	G	G	G	G
fig|270.38.peg.140	hypothetical protein	G	G	G	G	G	G	G
fig|270.38.peg.141	TRAP transporter solute receptor, unknown substrate 6	G
fig|270.38.peg.142	TRAP transporter solute receptor, unknown substrate 6		G	G	G	G	G	G
fig|270.38.peg.143	TRAP dicarboxylate transporter, DctM subunit, unknown substrate 6	gg
fig|270.38.peg.144	TRAP dicarboxylate transporter, DctQ subunit, unknown substrate 6	G	G	G	G	G	G	G
fig|270.38.peg.145	hypothetical protein
fig|270.38.peg.146	hypothetical protein
fig|270.38.peg.147	hypothetical protein
fig|270.38.peg.148	Trehalose/maltose ABC transporter, substrate binding periplasmic protein	G	G	G	G	G	G	G
fig|270.38.peg.149	Maltodextrin ABC transporter, permease protein MdxF	G	GG	GG	GG	GG	GG	G
fig|270.38.peg.150	Maltodextrin ABC transporter, permease protein MdxG	G	G	G	G	G	G	G
fig|270.38.peg.151	Phosphoglucomutase (EC 5.4.2.2)	G	G	G	G	G	G	G
fig|270.38.peg.152	Peptidyl-prolyl cis-trans isomerse, PpiC family	G	G	G	G	G	G	G
fig|270.38.rna.5	tRNA-Arg-CCG
fig|270.38.peg.153	hypothetical protein	G	G	G	G	G	G	G
fig|270.38.peg.154	Universal stress protein UspA and related nucleotide-binding proteins	G	G	G	G	G	G	G
fig|270.38.peg.155	CBS domain protein	G	G	G	G	G	G	G
fig|270.38.peg.156	Integral membrane protein	G	G	G	G	G	G	G
fig|270.38.repeat.1	repeat region
fig|270.38.rna.6	LSU rRNA ## 23S rRNA, large subunit ribosomal RNA
fig|270.38.rna.7	5S rRNA ## 5S ribosomal RNA
fig|270.38.rna.8	tRNA-Gly-GCC
fig|270.38.peg.157	Phosphoglycerate mutase family protein	gg	G	G	G	G	G	G
fig|270.38.peg.158	Phosphoribosylformylglycinamidine cyclo-ligase (EC 6.3.3.1)	G	G	G	G	G	G	G
fig|270.38.peg.159	Aspartyl-tRNA(Asn) amidotransferase subunit B (EC 6.3.5.6) @ Glutamyl-tRNA(Gln) amidotransferase subunit B (EC 6.3.5.7)	G	G	G	G	G	G	G
fig|270.38.peg.160	Twitching motility protein PilT	G	G	G	G	G	G	G
fig|270.38.peg.161	Phage adsorption protein / Type IV fimbrial assembly, ATPase PilB	G	G	Ge	ee	G	G	G
fig|270.38.peg.162	Putative lipase	G	G	G	G	G	G	G
fig|270.38.peg.163	FIG00003370: Multicopper polyphenol oxidase	gg	G	G	G	G	G	G
fig|270.38.peg.164	hypothetical protein	G	G	G	G	G	G	G
fig|270.38.peg.165	6,7-dimethyl-8-ribityllumazine synthase (EC 2.5.1.78)	G	G	G	G	G	G	G
fig|270.38.peg.166	Fluoride ion transporter CrcB	G	G	G	G	G	ee
fig|270.38.peg.167	UPF0166 protein TM_0021	G	G	G	G	G	G	G
fig|270.38.peg.168	Uncharacterized molybdopterin-containing oxidoreductase YuiH	G	G	G	G	G	G	G
fig|270.38.peg.169	hypothetical protein	G	G	G	G	G	G	G
fig|270.38.peg.170	Histidinol-phosphatase (EC 3.1.3.15)	G	G	G	GG	G	G	G
fig|270.38.peg.171	hypothetical protein	G	G	G	G	G	G	G
fig|270.38.peg.172	HhH-GPD base excision DNA repair family protein; Probable 3-methyladenine DNA glycosylase/8-oxoguanine DNA glycosylase	G
fig|270.38.peg.173	Nicotinamidase (EC 3.5.1.19)	G	G	G	G	G	G	G
fig|270.38.peg.174	5,10-methylenetetrahydrofolate reductase (EC 1.5.1.20)	G	G	G	G	G	G	G
fig|270.38.peg.175	Metallo-beta-lactamase family protein, RNA-specific	G	G	G	G	G	G	G
fig|270.38.rna.9	tRNA-Thr-TGT
fig|270.38.rna.10	tRNA-Tyr-GTA
fig|270.38.rna.11	tRNA-Gly-CCC
fig|270.38.rna.12	tRNA-Thr-GGT
fig|270.38.repeat.2	repeat region
fig|270.38.peg.176	Translation elongation factor Tu		ee	eeee	eeeee	eeee	eee	eee
fig|270.38.peg.177	LSU ribosomal protein L33p @ LSU ribosomal protein L33p, zinc-dependent	G	G	G	G	G	G	G
fig|270.38.peg.178	Protein translocase subunit SecE	G	G	G	G	G	G	G
fig|270.38.peg.179	Transcription antitermination protein NusG	G	G	G	G	G	G	G
fig|270.38.peg.180	LSU ribosomal protein L11p (L12e)	G	G	G	G	G	G	G
fig|270.38.peg.181	LSU ribosomal protein L1p (L10Ae)	G	G	G	G	G	G	G
fig|270.38.peg.182	LSU ribosomal protein L10p (P0)	G	G	G	G	G	G	G
fig|270.38.peg.183	LSU ribosomal protein L7p/L12p (P1/P2)	G	G	G	G	G	G	G
fig|270.38.peg.184	Flavin prenyltransferase UbiX	G	G	G	G	G	G	G
fig|270.38.peg.185	Acyl-CoA dehydrogenase, short-chain specific (EC 1.3.8.1)	G	G	G	G	G	G	G
fig|270.38.peg.186	Undecaprenyl diphosphate synthase (EC 2.5.1.31)	G	G	G	G	G	G	G
fig|270.38.peg.187	Homocitrate synthase (EC 2.3.3.14)	G	G	G	G	G	G	G
fig|270.38.peg.188	hypothetical protein	G	G	G	G	G	G	G
fig|270.38.peg.189	FIG01181435: hypothetical protein	G	G	G	G	G	G	G
fig|270.38.peg.190	Homoaconitase large subunit (EC 4.2.1.36)	G	G	G	G	G	G	G
fig|270.38.peg.191	Homoaconitase small subunit (EC 4.2.1.36)	G	G	G	G	G	G	G
fig|270.38.peg.192	FIG087682: Lysine Biosynthetic hypothetical OrfE	G	G	G	G	G	G	G
fig|270.38.peg.193	Lysine biosynthetic amino acid carrier protein LysW	G	G	G	G	G	G	G
fig|270.38.peg.194	alpha-aminoadipate--LysW ligase (EC 6.3.2.43)	G	G	G	G	G	G	G
fig|270.38.peg.195	[LysW]-L-2-aminoadipate 6-phosphate reductase	gg	G	G	G	G	G	G
fig|270.38.peg.196	[LysW]-aminoadipate kinase	G	G	G	G	G	G	G
fig|270.38.peg.197	Glycogen branching enzyme, GH-57-type, archaeal (EC 2.4.1.18)	G	G	G	G	G	G	G
fig|270.38.peg.198	Glutamine amidotransferase chain of NAD synthetase	G	ee	G	ee	ee	G	G
fig|270.38.peg.199	NAD synthetase (EC 6.3.1.5)	G	G	G	G	G	G	G
fig|270.38.peg.200	Succinyl-CoA synthetase, alpha subunit-related enzymes	G	G	G	G	G	G	G
fig|270.38.peg.201	A/G-specific adenine glycosylase (EC 3.2.2.-)	G	G	G	G	G	G	G
fig|270.38.peg.202	hypothetical protein
fig|270.38.rna.13	tRNA-Trp-CCA
fig|270.38.peg.203	Invasion associated protein p60	gg	G	G	G	G	G	G
fig|270.38.peg.204	Oxygen-insensitive NADPH nitroreductase	G	G	G	G	G	G	G
fig|270.38.peg.205	Leader peptidase (Prepilin peptidase) (EC 3.4.23.43) / N-methyltransferase (EC 2.1.1.-)	G	eee	eee	G	G	eee	G
fig|270.38.peg.206	hypothetical protein	G
fig|270.38.peg.207	Thermostable carboxypeptidase 1 (EC 3.4.17.19)	G	eee	eee	eee	GG	GG	G
fig|270.38.peg.208	Uncharacterized MFS-type transporter	G	G	G	G	G	G
fig|270.38.peg.209	Efflux ABC transporter, permease protein	G	G	G	G	G	G	G
fig|270.38.peg.210	Efflux ABC transporter, ATP-binding protein	GG	GG	GG	GG	GG	GG	GGG
fig|270.38.peg.211	MazG nucleotide pyrophosphohydrolase	G	G	G	G	G	G	G
fig|270.38.peg.212	Methylglyoxal synthase (EC 4.2.3.3)	G	G	G	G	G	G	G
fig|270.38.peg.213	AAA+ ATPase superfamily protein YifB/ComM, associated with DNA recombination	G	G	G	G	G	G	G
fig|270.38.peg.214	Uncharacterized MFS-type transporter	G	ee	ee	ee	eeee	eee	ee
fig|270.38.peg.215	Permease of the drug/metabolite transporter (DMT) superfamily	G	G	G	G	G	G	G
fig|270.38.peg.216	Permease of the drug/metabolite transporter (DMT) superfamily	G	G	G	G	G	G	G
fig|270.38.peg.217	NAD(P) transhydrogenase N-domain of subunit alpha (EC 1.6.1.2)	G	G	G	G	G	G	G
fig|270.38.peg.218	NAD(P) transhydrogenase C-domain of subunit alpha (EC 1.6.1.2)	G	G	G	G	G	G	G
fig|270.38.peg.219	NAD(P) transhydrogenase subunit beta (EC 1.6.1.2)	G	G	G	G	G	G	G
fig|270.38.rna.14	tRNA-Asn-GTT
fig|270.38.peg.220	SSU ribosomal protein S6p	G	G	G	G	G	G	G
fig|270.38.peg.221	Single-stranded DNA-binding protein / Single-stranded DNA-binding protein	G	G	G	G	G	G	G
fig|270.38.peg.222	SSU ribosomal protein S18p @ SSU ribosomal protein S18p, zinc-independent	G	G	G	G	G	G	G
fig|270.38.peg.223	LSU ribosomal protein L9p	G	G	G	G	G	G	G
fig|270.38.peg.224	Oxidoreductase, short-chain dehydrogenase/reductase family	G	G	G	G	G	G	G
fig|270.38.peg.225	hypothetical protein	G	G	G	G	G	G	G
fig|270.38.peg.226	Octanoate-[acyl-carrier-protein]-protein-N-octanoyltransferase (EC 2.3.1.181)	G	G	G	G	G	G	G
fig|270.38.peg.227	Lipoyl synthase (EC 2.8.1.8)	G	G	G	G	G	G	G
fig|270.38.peg.228	hypothetical protein	G	G	G	G	G	G	G
fig|270.38.peg.229	3-hydroxyisobutyrate dehydrogenase family protein	G	G	G	G	G	G	G
fig|270.38.peg.230	AzlC family protein	G	G	G	G	G	G	G
fig|270.38.peg.231	hypothetical protein		G	G	G	G	G	G
fig|270.38.peg.232	Dihydrolipoamide dehydrogenase of branched-chain alpha-keto acid dehydrogenase (EC 1.8.1.4)	G	GG	G	Ge	GG	Ge	G
fig|270.38.peg.233	Dihydrolipoamide acyltransferase component of branched-chain alpha-keto acid dehydrogenase complex (EC 2.3.1.168)	G	ee	ee	ee	ee	ee	ee
fig|270.38.peg.234	YcfA family protein	G	G	G	G	G	G	G
fig|270.38.peg.235	hypothetical protein	G	G	G	G	G	G	G
fig|270.38.peg.236	Branched-chain alpha-keto acid dehydrogenase, E1 component, beta subunit (EC 1.2.4.4)	G	G	G	G	G	G	G
fig|270.38.peg.237	Branched-chain alpha-keto acid dehydrogenase, E1 component, alpha subunit (EC 1.2.4.4)	G	G	G	G	G	G	G
fig|270.38.peg.238	23S rRNA (pseudouridine(1915)-N(3))-methyltransferase (EC 2.1.1.177)	G	G	G	G	G	G	G
fig|270.38.peg.239	hypothetical protein						G	G
fig|270.38.peg.240	Biotin operon repressor / Biotin--protein ligase (EC 6.3.4.9)(EC 6.3.4.10)(EC 6.3.4.11)(EC 6.3.4.15)	G	G	G	G	G	ee	G
fig|270.38.peg.241	Glucose-1-phosphate thymidylyltransferase (EC 2.7.7.24)	GG	G	G	G	ee	ee	ee
fig|270.38.peg.242	SAM-dependent methyltransferase	GG	G	G	G	G	G	G
fig|270.38.peg.243	UPF0047 protein Bsu YugU	G	G	G	G	G	G	G
fig|270.38.peg.244	Guanosine-3',5'-bis(diphosphate) 3'-pyrophosphohydrolase (EC 3.1.7.2) / GTP pyrophosphokinase (EC 2.7.6.5), (p)ppGpp synthetase II	G	G	ee	ee	ee	ee	G
fig|270.38.peg.245	hypothetical protein	G	G	G	G	G	G	G
fig|270.38.peg.246	Potassium efflux system KefA protein / Small-conductance mechanosensitive channel	G	GGG	GGG	GGe	GG	GG	G
fig|270.38.peg.247	Coproheme decarboxylase HemQ (no EC)	G	G	G	G	G	G	G
fig|270.38.peg.248	Chlorite dismutase precursor	G	ee	G	ee	ee	ee	G
fig|270.38.peg.249	putative membrane protein	G
fig|270.38.peg.250	Uncharacterized protein DR_1793	G
fig|270.38.peg.251	FAD:protein FMN transferase (EC 2.7.1.180)	G
fig|270.38.peg.252	Two-component transcriptional response regulator, LuxR family	G
fig|270.38.peg.253	Two-component system sensor histidine kinase	G
fig|270.38.peg.254	hypothetical protein	gg
fig|270.38.peg.255	Efflux transport system, outer membrane factor (OMF) lipoprotein	G
fig|270.38.peg.256	ABC transporter, RND-adapter-like protein
fig|270.38.peg.257	ABC-type antimicrobial peptide transport system, ATPase component
fig|270.38.peg.258	ABC-type antimicrobial peptide transport system, permease component
fig|270.38.peg.259	hypothetical protein
fig|270.38.peg.260	Holliday junction ATP-dependent DNA helicase RuvA (EC 3.6.4.12)	G	G	G	G	G	G	G
fig|270.38.peg.261	Enoyl-CoA hydratase (EC 4.2.1.17)	G	G	G	G	G	G	G
fig|270.38.peg.262	2-oxoglutarate dehydrogenase E1 component (EC 1.2.4.2)	G	G	G	G	ee	G	GG
fig|270.38.peg.263	Dihydrolipoamide succinyltransferase component (E2) of 2-oxoglutarate dehydrogenase complex (EC 2.3.1.61)	G	G	ee	ee	ee	G	ee
fig|270.38.peg.264	Dihydrolipoamide dehydrogenase of 2-oxoglutarate dehydrogenase (EC 1.8.1.4)	G	GG	G	G	Ge	GGe	GG
fig|270.38.peg.265	hypothetical protein	G	G	G	G	G		G
fig|270.38.peg.266	hypothetical protein	G	G	G	G	G	ee	G
fig|270.38.peg.267	hypothetical protein	G	G	G	G	G	ee	G
fig|270.38.peg.268	Argininosuccinate synthase (EC 6.3.4.5)	G	G	G	G	GG	G	G
fig|270.38.peg.269	Argininosuccinate lyase (EC 4.3.2.1)	GG	GG	GG	GG	GG	GG	GG
fig|270.38.peg.270	Acetyltransferase, GNAT family	G	G	G	G	G	G	G
fig|270.38.peg.271	hypothetical protein	G	G	G	G	G	G	G
fig|270.38.peg.272	hypothetical protein	G	G	G	G	G	G	G
fig|270.38.peg.273	Carbamoyl-phosphate synthase small chain (EC 6.3.5.5)	G	G	G	G	G	G	G
fig|270.38.peg.274	Formate--tetrahydrofolate ligase (EC 6.3.4.3)	gg	gg	G	G	G	G	G
fig|270.38.peg.275	pyridoxal-phosphate dependent enzyme family protein	G	G	G	G	G	G	G
fig|270.38.peg.276	Protein translocase membrane subunit SecG	G	G	G	G	G	G	G
fig|270.38.rna.15	tRNA-Ala-GGC
fig|270.38.peg.277	LSU ribosomal protein L21p	G	G	G	G	G	G	G
fig|270.38.peg.278	LSU ribosomal protein L27p	G	G	G	G	G	G	G
fig|270.38.peg.279	GTP-binding protein Obg	G	G	ee	G	G	G	G
fig|270.38.peg.280	Nicotinate-nucleotide adenylyltransferase (EC 2.7.7.18)	G	G	G	G	G	G	G
fig|270.38.peg.281	Hydrolase (HAD superfamily), YqeK	G	G	G	G	G	G	G
fig|270.38.peg.282	Cell envelope-associated transcriptional attenuator LytR-CpsA-Psr, subfamily M	G	G	G	G	G	G	G
fig|270.38.peg.283	Ribosomal silencing factor RsfA	G	G	G	G	G	G	G
fig|270.38.peg.284	hypothetical protein		G	G	G	G	G	GG
fig|270.38.peg.285	hypothetical protein	G	G	G	G	G	G	G
fig|270.38.peg.286	Pantoate--beta-alanine ligase (EC 6.3.2.1)	G	G	G	G	G	G	G
fig|270.38.peg.287	Twitching motility protein PilT	G	G	G	G	G	G	G
fig|270.38.peg.288	hypothetical protein
fig|270.38.peg.289	hypothetical protein	G
fig|270.38.peg.290	hypothetical protein	G	G	G	G	G	G	G
fig|270.38.peg.291	Pyrimidine-nucleoside phosphorylase (EC 2.4.2.2)	G	G	G	ee	G	ee	G
fig|270.38.peg.292	hypothetical protein	G						G
fig|270.38.peg.293	Polymer-forming bactofilin	G	G	G	G	G	G	G
fig|270.38.peg.294	Acetyl-coenzyme A carboxyl transferase beta chain (EC 6.4.1.2)	G	ee	ee	ee	ee	ee	ee
fig|270.38.peg.295	Acetyl-coenzyme A carboxyl transferase alpha chain (EC 6.4.1.2)	G	ee	G	G	G	ee	G
fig|270.38.peg.296	S-layer protein	G	G	G	G	G	G	G
fig|270.38.peg.297	hypothetical protein	G	G	G	G	G	G	G
fig|270.38.peg.298	hypothetical protein	G	ee	G	ee	G	ee	G
fig|270.38.peg.299	4Fe-4S ferredoxin, iron-sulfur binding	G	G	G	G	G	G	G
fig|270.38.peg.300	hypothetical protein		G	G	G	G	GG
fig|270.38.peg.301	Acetyltransferase	G	G	G	G	G	G	G
fig|270.38.peg.302	Cold shock protein of CSP family	G	G	G	G	G	G	G
fig|270.38.peg.303	Chaperone protein DnaJ	G	G	G	G	G	G	G
fig|270.38.peg.304	serine-pyruvate aminotransferase	G	G	G	G	G	G	G
fig|270.38.peg.305	Undecaprenyl-diphosphatase (EC 3.6.1.27)	G	G	G	G	G	G	G
fig|270.38.peg.306	2-C-methyl-D-erythritol 4-phosphate cytidylyltransferase (EC 2.7.7.60)	G	G	G	G	G	G	G
fig|270.38.peg.307	4-diphosphocytidyl-2-C-methyl-D-erythritol kinase (EC 2.7.1.148)	G	ee	G	G	G	ee	ee
fig|270.38.peg.308	hypothetical protein	G	G	G	GG	G	G	G
fig|270.38.peg.309	CarD-like transcriptional regulator	G	G	G	G	G	G	G
fig|270.38.peg.310	Transcriptional regulator, AcrR family	G	G	G	G	G	G	G
fig|270.38.peg.311	Cyanophycinase (EC 3.4.15.6)	gg	ee	ee	G	G	ee
fig|270.38.peg.312	Metal-binding, membrane spanning protein	G	G	G	G	G	G	GG
fig|270.38.peg.313	thio-disulfide isomerase/thioredoxin	G	G	G	G	G	G	G
fig|270.38.rna.16	tRNA-Leu-GAG
fig|270.38.peg.314	Molybdopterin oxidoreductase subunit, predicted; chaperone protein HtpG	G	G	G	G	G
fig|270.38.peg.315	Molybdopterin oxidoreductase, iron-sulfur binding subunit (EC 1.2.7.-)	G	G	G	G	G	G
fig|270.38.peg.316	Molybdopterin oxidoreductase	G	G	G	G	G	ee
fig|270.38.peg.317	ABC-type Fe3+ transport system protein; Molybdenum transport protein, putative	G	G	G	G	G	ee
fig|270.38.peg.318	ABC-type Fe3+ transport system protein; Molybdenum transport protein, putative	G	G	G	G	G	G
fig|270.38.peg.319	Putative uncharacterized protein TTHA1760	G	G	G	G	Ge	Ge
fig|270.38.peg.320	Oxidoreductase (flavoprotein)	GG				G	G
fig|270.38.peg.321	hypothetical protein	G	G	G	G	GG	GG	G
fig|270.38.peg.322	GGDEF domain protein	G
fig|270.38.peg.323	[LysW]-lysine hydrolase	G	G	G	G	G	G	G
fig|270.38.peg.324	hypothetical protein		G	G	G	G	G	G
fig|270.38.peg.325	FIG01181125: hypothetical protein		G	G	G	G	G	G
fig|270.38.peg.326	[LysW]-aminoadipate semialdehyde transaminase	G	G	G	G	G	G	G
fig|270.38.peg.327	2-amino-4-hydroxy-6-hydroxymethyldihydropteridine pyrophosphokinase (EC 2.7.6.3)	G	G	G	G	G	G	G
fig|270.38.peg.328	hypothetical protein	G	G	G	G	G	G	G
fig|270.38.peg.329	Thioredoxin	G	GGG	GGG	GGG	GGG	GGG	GG
fig|270.38.peg.330	Phosphate:acyl-ACP acyltransferase PlsX (EC 2.3.1.n2)	G	G	G	G	G	G	G
fig|270.38.peg.331	Archease	G	G	G	G	G	G	G
fig|270.38.peg.332	LMBE-RELATED PROTEIN	G	G	G	G	G	G	G
fig|270.38.repeat.3	repeat region
fig|270.38.rna.17	SSU rRNA ## 16S rRNA, small subunit ribosomal RNA
fig|270.38.peg.333	hypothetical protein	G	GGG	GGG	GGG	GGG	GGG	G
fig|270.38.peg.334	Orotidine 5'-phosphate decarboxylase (EC 4.1.1.23)	G	G	G	G	G	G	G
fig|270.38.peg.335	Orotate phosphoribosyltransferase (EC 2.4.2.10)	gg	G	G	G	G	ee	G
fig|270.38.peg.336	hypothetical protein	gg	G	G	G	G	G	G
fig|270.38.peg.337	Glycerol-3-phosphate dehydrogenase [NAD(P)+] (EC 1.1.1.94)	G	ee	G	G	ee	G	G
fig|270.38.peg.338	hypothetical protein	G	G			G	G	G
fig|270.38.peg.339	Beta-ketoadipate enol-lactone hydrolase (EC 3.1.1.24)	G	G	G	G	G	G	G
fig|270.38.peg.340	hypothetical protein	G	G	G	G	G	G	G
fig|270.38.peg.341	Putative iron-sulfur cluster assembly scaffold protein for SUF system, SufE2	G	G	G	G	G	G	G
fig|270.38.peg.342	Cysteine desulfurase (EC 2.8.1.7) => SufS	G	G	G	G	ee	ee	ee
fig|270.38.peg.343	Lead, cadmium, zinc and mercury transporting ATPase (EC 3.6.3.3) (EC 3.6.3.5); Copper-translocating P-type ATPase (EC 3.6.3.4)		G	G	G	G	G	G
fig|270.38.peg.344	Laccase (EC 1.10.3.2)	G	G	G	ee	ee	ee	GGe
fig|270.38.peg.345	hypothetical protein	G	G	G	G	G	G	G
fig|270.38.peg.346	hypothetical protein	G	G	G	G	G	G	GG
fig|270.38.peg.347	hypothetical protein	G	G	G	G	G	G	G
fig|270.38.peg.348	putative membrane protein	gg	ee	ee	ee	GG	ee	G
fig|270.38.peg.349	SAM-dependent methyltransferase	G	G	G	G	ee	G	G
fig|270.38.peg.350	S-layer repressor		G	ee	ee	G	G	G
fig|270.38.peg.351	hypothetical protein	G	G	G	G	G	G	G
fig|270.38.peg.352	Two-component system sensor histidine kinase	G	G	G	G	G	G	G
fig|270.38.peg.353	Two-component transcriptional response regulator, OmpR family	G	G	G	G	G	G	G
fig|270.38.peg.354	hypothetical protein	G	G	G	G	G	G	G
fig|270.38.peg.355	Lead, cadmium, zinc and mercury transporting ATPase (EC 3.6.3.3) (EC 3.6.3.5); Copper-translocating P-type ATPase (EC 3.6.3.4)	G	G	G	G	G	G	G
fig|270.38.peg.356	Repressor CsoR of the copZA operon	G	G	G	G	G	G	G
fig|270.38.peg.357	Copper(I) chaperone CopZ	G	GG	G	G	GG	GG	G
fig|270.38.peg.358	Ferredoxin, 2Fe-2S	G	GGG	GG	GG	GG	GG	GG
fig|270.38.peg.359	Iron-sulfur cluster assembly protein SufD	G	GG	G	Ge	G	G	G
fig|270.38.peg.360	Iron-sulfur cluster assembly protein SufB	G	G	G	G	G	G	G
fig|270.38.peg.361	Iron-sulfur cluster assembly ATPase protein SufC	G	G	G	G	G	G	G
fig|270.38.peg.362	hypothetical protein	ggg	ee	ee	ee	ee	ee	ee
fig|270.38.peg.363	Isocitrate lyase (EC 4.1.3.1)	G	G	G	G	G	G	G
fig|270.38.peg.364	Putative pyridine nucleotide-disulphide oxidoreductase	G	GG	GG	GG	GG	G	G
fig|270.38.peg.365	ABC-type antimicrobial peptide transport system, ATPase component	G	G	G	G	G	G	G
fig|270.38.peg.366	ABC-type antimicrobial peptide transport system, permease component	G	G	G	G	G	G	G
fig|270.38.peg.367	FIG01181054: hypothetical protein	G	G	G	G	G	G	G
fig|270.38.peg.368	Alanyl-tRNA synthetase (EC 6.1.1.7)	G	G	G	G	G	G	G
fig|270.38.peg.369	hypothetical protein	G	G	G	G	G	G	G
fig|270.38.peg.370	Putative pre-16S rRNA nuclease YqgF	G	G	G	G	G	G	G
fig|270.38.peg.371	Murein endolytic transglycosylase MltG	G	G	G	G	G	G	G
fig|270.38.peg.372	ABC transporter, permease protein 1 (cluster 1, maltose/g3p/polyamine/iron)	GG	G	G	G	G	G	Ge
fig|270.38.peg.373	hypothetical protein	G	G	G	G	G	G	G
fig|270.38.peg.374	hypothetical protein		gg	gg	gg	gg	gg
fig|270.38.peg.375	hypothetical protein	G	G	G	G	G	G	G
fig|270.38.peg.376	Muconate cycloisomerase (EC 5.5.1.1)	G	G	G	G	G	G	G
fig|270.38.peg.377	hypothetical protein
fig|270.38.peg.378	Phosphoglycolate phosphatase	G	G	G	G	G	G	G
fig|270.38.peg.379	Putative transporter	G	G	G	G	G	G	G
fig|270.38.peg.380	tRNA-modifying protein YgfZ	G	G	G	G	G	G	G
fig|270.38.peg.381	ADP-ribose pyrophosphatase of COG1058 family (EC 3.6.1.13) / Nicotinamide-nucleotide amidase (EC 3.5.1.42)	G	G	G	G	G	G	G
fig|270.38.peg.382	2'-5' RNA ligase	G	G	G	G	G	G	G
fig|270.38.peg.383	RecA protein	G	G	G	G	G	G	G
fig|270.38.peg.384	Ribonuclease Y	G	G	G	G	G	G	G
fig|270.38.peg.385	Protein of unknown function DUF433
fig|270.38.peg.386	FIG01198285: hypothetical protein	G						G
fig|270.38.peg.387	Rod shape-determining protein MreB	G	G	G	G	G	G	G
fig|270.38.peg.388	3-hydroxyacyl-[acyl-carrier-protein] dehydratase, FabZ form (EC 4.2.1.59)	G	G	G	G	G	G	G
fig|270.38.peg.389	Protein of unknown function DUF86, SO_3166 group		G	G	G	G	G	G
fig|270.38.peg.390	hypothetical protein		G	G	G	G	G	G
fig|270.38.peg.391	Putative RNA-binding protein YlmH	G	G	G	G	G	G	G
fig|270.38.peg.392	DNA-directed RNA polymerase beta subunit (EC 2.7.7.6)	G	G	G	G	G	G	G
fig|270.38.peg.393	DNA-directed RNA polymerase beta' subunit (EC 2.7.7.6)	G	G	G	G	G	G	G
fig|270.38.peg.394	Ribulose-5-phosphate 4-epimerase and related epimerases and aldolases	G	G	G	G	G	G	G
fig|270.38.peg.395	hypothetical protein	G	G	G	G	G	G	G
fig|270.38.peg.396	proline iminopeptidase-related protein	G	G	G	G	G	G	G
fig|270.38.peg.397	Thiamin ABC transporter, substrate-binding component	G	G	G	G	G	G	G
fig|270.38.peg.398	Thiamin ABC transporter, transmembrane component	G	G	G	G	G	G	G
fig|270.38.peg.399	Formamidopyrimidine-DNA glycosylase (EC 3.2.2.23)	G	G	G	G	G	G	G
fig|270.38.peg.400	Acyl-CoA hydrolase (EC 3.1.2.20)	G	G	G	G	G	G	G
fig|270.38.peg.401	Pterin-4-alpha-carbinolamine dehydratase (EC 4.2.1.96)	G	G	G	G	G	G	G
fig|270.38.rna.18	tRNA-Met-CAT
fig|270.38.peg.402	(S)-2-hydroxy-acid oxidase chain D (EC 1.1.3.15)	G	G	G	G	G	G	G
fig|270.38.peg.403	Uncharacterized MFS-type transporter	G
fig|270.38.peg.404	hypothetical protein	G
fig|270.38.peg.405	Voltage-gated potassium channel subunit beta-1 (K(+) channel subunit beta-1) (Kv-beta-1)	G	G	G	Ge	G	GGG	G
fig|270.38.peg.406	hypothetical protein	G	G	G	G	G	GG	G
fig|270.38.peg.407	N-acyl-homoserine lactone acylase	G	G	G	G	G	G	G
fig|270.38.peg.408	ATP-dependent protease La (EC 3.4.21.53) Type II	G	G	ee	ee	ee	GG	ee
fig|270.38.peg.409	Glucose-1-phosphate adenylyltransferase (EC 2.7.7.27)	G	G	G	G	G	G	G
fig|270.38.peg.410	glucose-1-phosphate adenylyltransferase( EC:2.7.7.27 )	G	G	G	G	G	G	G
fig|270.38.peg.411	Two-component transcriptional response regulator, LuxR family	G	G	G	G	G	G	G
fig|270.38.peg.412	hypothetical protein	G	G	G	G	G	G	G
fig|270.38.peg.413	hypothetical protein	G	G	G	G	G	G	G
fig|270.38.peg.414	hypothetical protein	G	G	G	G	G	G	G
fig|270.38.peg.415	Glycogen synthase, ADP-glucose transglucosylase (EC 2.4.1.21)	G	G	G	G	G	G	G
fig|270.38.peg.416	tRNA-dihydrouridine(20/20a) synthase (EC 1.3.1.91)	gg	G	G	G	G	G	G
fig|270.38.peg.417	4-hydroxy-3-methylbut-2-enyl diphosphate reductase (EC 1.17.7.4)	G	G	G	G	G	G	G
fig|270.38.peg.418	hypothetical protein	G	G	G	G	G	G	G
fig|270.38.peg.419	hypothetical protein	G	G	G	G	G	G	G
fig|270.38.peg.420	Geranylgeranyl diphosphate synthase (EC 2.5.1.29)	G	G	G	G	G	G	G
fig|270.38.peg.421	Permease of the drug/metabolite transporter (DMT) superfamily	G	G	G	G	G	G	G
fig|270.38.peg.422	GTP 3',8-cyclase (EC 4.1.99.22)	G	G	G	G	G	G	G
fig|270.38.repeat.4	repeat region
fig|270.38.rna.19	tRNA-Gly-GCC
fig|270.38.rna.20	5S rRNA ## 5S ribosomal RNA
fig|270.38.rna.21	LSU rRNA ## 23S rRNA, large subunit ribosomal RNA
fig|270.38.rna.22	tRNA-Ile-GAT
fig|270.38.peg.423	hypothetical protein	G		G	G		G
fig|270.38.peg.424	Phage protein	G		G	G	G	G
fig|270.38.peg.425	hypothetical protein	G		G	G	G	G
fig|270.38.peg.426	Phage protein	G		G	G	G	G
fig|270.38.peg.427	hypothetical protein	G		G	G	G	G
fig|270.38.peg.428	hypothetical protein	G		G	G	G	G
fig|270.38.peg.429	hypothetical protein			G	G	G	G
fig|270.38.peg.430	hypothetical protein	G		G	G	G	G
fig|270.38.peg.431	hypothetical protein	G		G	G	G	G
fig|270.38.peg.432	Phage protein	G		G	G	G	G
fig|270.38.peg.433	Phage protein	G		G	G	G	G
fig|270.38.peg.434	Phage capsid and scaffold			G	G	G	G
fig|270.38.peg.435	Phage protein			G	G	G	G
fig|270.38.peg.436	Phage protein	G		G	G	G	G
fig|270.38.peg.437	hypothetical protein	G		G	G	G	G
fig|270.38.peg.438	hypothetical protein	G	G	G	G	G	G
fig|270.38.peg.439	coat protein	G	G	G	G	G	G
fig|270.38.peg.440	hypothetical protein	G		G	G	G	G
fig|270.38.peg.441	hypothetical protein	G		G	G	G	G
fig|270.38.peg.442	hypothetical protein
fig|270.38.peg.443	Phage tail or peptidase (ACLAME 1363)	G
fig|270.38.peg.444	hypothetical protein	G		G	G	G	G
fig|270.38.peg.445	Phage protein	G		G	G	G	G
fig|270.38.peg.446	Phage protein	G		G	G	G	ee
fig|270.38.peg.447	hypothetical protein	G		G	G	G	G
fig|270.38.peg.448	Phage protein	G		G	G	G	G
fig|270.38.peg.449	Phage protein	G		G	G	G	G
fig|270.38.peg.450	Replication protein	G		G	G	G	G	G
fig|270.38.peg.451	Phage protein	G		G	G	G	G
fig|270.38.peg.452	Phage protein	G
fig|270.38.peg.453	Phage protein	G		G	G	G	G
fig|270.38.peg.454	hypothetical protein
fig|270.38.peg.455	hypothetical protein
fig|270.38.peg.456	hypothetical protein			G	G	G	G
fig|270.38.peg.457	hypothetical protein	G	G	GG	GG	GG	GG	G
fig|270.38.peg.458	Phage protein			G	G	G	G
fig|270.38.peg.459	hypothetical protein			G	G	G	G
fig|270.38.peg.460	Phage integrase	GG	Ge	GG	GG	GGG	GGG	G
fig|270.38.repeat.5	repeat region
fig|270.38.peg.461	hypothetical protein
fig|270.38.peg.462	hypothetical protein
fig|270.38.peg.463	hypothetical protein
fig|270.38.peg.464	FIG01181316: hypothetical protein
fig|270.38.repeat.6	repeat region
fig|270.38.peg.465	hypothetical protein							GG
fig|270.38.peg.466	hypothetical protein		G	G	G	G	G	G
fig|270.38.peg.467	hypothetical protein
fig|270.38.peg.468	Mobile element protein	G	eeeeeeeegggg	eeeeeeeGeeee	eeeeeeeeeeee	eeeeeeeeee	eegeeeeeeee	eeGeGgeeGGGGeGeeeeeggGeeGeeegeeeeeeeegeeee
fig|270.38.peg.469	hypothetical protein
fig|270.38.peg.470	hypothetical protein
fig|270.38.peg.471	Mobile element protein		Geee	eeee	eeee	Geee	GG	eeeGGeeeGGe
fig|270.38.peg.472	Mobile element protein							G
fig|270.38.repeat.7	repeat region
fig|270.38.peg.473	Mobile element protein	GGGGG	gg	gg	gge	egg	ee	egee
fig|270.38.peg.474	hypothetical protein	G	G	G	G	G	G	Ggg
fig|270.38.peg.475	hypothetical protein
fig|270.38.peg.476	hypothetical protein		eeeeeeeeeeeeee	Gee	GG	Ge	GG	G
fig|270.38.peg.477	Predicted ATPase (AAA+ superfamily)		G	G	G	ee	ee
fig|270.38.peg.478	Adenine-specific DNA methylase containing a Zn-ribbon		G	ee	ee	ee	G
fig|270.38.peg.479	hypothetical protein							G
fig|270.38.peg.480	DNA/RNA helicases, SNF2 family		G	G	G	G	G
fig|270.38.rna.23	tRNA-Pseudo-GAT
fig|270.38.peg.481	Nickel resistance	G	G	G	G	G	G	G
fig|270.38.peg.482	transcriptional regulator, ArsR family	GG
fig|270.38.peg.483	Inosine-5'-monophosphate dehydrogenase (EC 1.1.1.205) / CBS domain	gg	G	G	G	G	G	G
fig|270.38.peg.484	hypothetical protein	G	G	G	G	G	G	G
fig|270.38.peg.485	hypothetical protein	G	G	G	G	G	G	G
fig|270.38.peg.486	Two-component system sensor histidine kinase	G	G	G	G	G	G	G
fig|270.38.peg.487	Two-component transcriptional response regulator, OmpR family	G	G	G	G	G	G	G
fig|270.38.peg.488	hypothetical protein	G	G	G	G	G	G	G
fig|270.38.peg.489	Uncharacterized membrane anchored protein Mext_4159	G	G	G	G	G	G	G
fig|270.38.peg.490	Transcriptional regulator DR_0997, FNR/CRP family	GGG	GG	GG	GG	GG	GG	G
fig|270.38.peg.491	hypothetical protein	G	G	G	G	G	G	G
fig|270.38.peg.492	Periplasmic divalent cation tolerance protein CutA	G	G	G	G	G	G	G
fig|270.38.peg.493	DNA gyrase subunit A (EC 5.99.1.3)	gg	G	G	G	G	G	G
fig|270.38.peg.494	3-dehydroquinate dehydratase II (EC 4.2.1.10)	G	G	G	G	G	G	G
fig|270.38.peg.495	hypothetical protein	G	G	G	ee	ee	GG
fig|270.38.peg.496	tRNA (uracil(54)-C5)-methyltransferase (EC 2.1.1.35) @ tmRNA (uracil(341)-C5)-methyltransferase	gg	ee	ee	ee	ee	ee	ee
fig|270.38.peg.497	Two-component transcriptional response regulator, NarL/FixJ family	G	G	G	G	G	G	G
fig|270.38.peg.498	Peptidase, M20/M25/M40 family	G	ee	ee	ee	ee	G	ee
fig|270.38.peg.499	hypothetical protein	G	G	G	G	G	G	G
fig|270.38.peg.500	Heterodimeric efflux ABC transporter, permease/ATP-binding subunit 1	G	GGe	GG	GG	GG	eeG	GGe
fig|270.38.peg.501	Heterodimeric efflux ABC transporter, permease/ATP-binding subunit 2	gg	G	G	ee	ee	G	G
fig|270.38.peg.502	Dihydrofolate synthase (EC 6.3.2.12) @ Folylpolyglutamate synthase (EC 6.3.2.17)	G	G	G	ee	G	G	G
fig|270.38.peg.503	hypothetical protein	G		G	ee	ee	ee	G
fig|270.38.peg.504	Dipeptide ABC transporter, permease protein DppC (TC 3.A.1.5.2)	G	G	Ge	G	G	G	G
fig|270.38.peg.505	Dipeptide ABC transporter, permease protein DppB (TC 3.A.1.5.2)	G	G	G	G	G	G	G
fig|270.38.peg.506	Dipeptide ABC transporter, substrate-binding protein DppA (TC 3.A.1.5.2)	G	G	G	G	G	G	G
fig|270.38.peg.507	Branched-chain amino acid ABC transporter, ATP-binding protein LivF (TC 3.A.1.4.1)	G	G	G	G	G	G	G
fig|270.38.peg.508	Branched-chain amino acid ABC transporter, ATP-binding protein LivG (TC 3.A.1.4.1)	G	G	G	G	G	G	G
fig|270.38.peg.509	Branched-chain amino acid ABC transporter, permease protein LivM (TC 3.A.1.4.1)	G	G	G	G	G	G	G
fig|270.38.peg.510	Branched-chain amino acid ABC transporter, permease protein LivH (TC 3.A.1.4.1)	G	G	G	G	G	G	G
fig|270.38.peg.511	Branched-chain amino acid ABC transporter, substrate-binding protein LivJ (TC 3.A.1.4.1)	G	G	G	G	G	G	G
fig|270.38.peg.512	Glutamine synthetase type I (EC 6.3.1.2)	G	G	G	G	G	G	G
fig|270.38.peg.513	5'-nucleotidase (EC 3.1.3.5)	G	G	G	G	G	G	G
fig|270.38.peg.514	FIG01181496: hypothetical protein	G	G	G	G	G	G	G
fig|270.38.peg.515	hypothetical protein
fig|270.38.peg.516	Oxidoreductase	G	G	G	G	G	G
fig|270.38.peg.517	DNA mismatch repair protein MutS	G	G	G	G	G	G	G
fig|270.38.peg.518	DNA mismatch repair protein MutL	G	ee	ee	ee	ee	GG	ee
fig|270.38.peg.519	Formyltetrahydrofolate deformylase (EC 3.5.1.10)	G	G	G	G	G	GG	G
fig|270.38.peg.520	Protease Do (EC 3.4.21.-)	G	G	G	G	G	G	G
fig|270.38.peg.521	hypothetical protein	G	G	G	G	G	G	GG
fig|270.38.peg.522	TRAP transporter solute receptor, TAXI family precursor	G	G	G	G	G	G	GG
fig|270.38.peg.523	TRAP-type uncharacterized transport system, fused permease component	G	G	G	G	G	G	G
fig|270.38.peg.524	TRAP transporter solute receptor, TAXI family precursor	G	G	G	G	G	G	G
fig|270.38.peg.525	Putative zinc metalloprotease MJ0392 (EC 3.4.24.-)	G	G	G	G	G	G	G
fig|270.38.peg.526	Putative integral membrane efflux protein	G	G	G	G	G	G	G
fig|270.38.peg.527	UDP-N-acetylglucosamine 2-epimerase (EC 5.1.3.14)	G	G	G	G	G	G	G
fig|270.38.peg.528	Undecaprenyl-phosphate alpha-N-acetylglucosaminyl 1-phosphate transferase (EC 2.7.8.33)	G	G	G	G	G	G	G
fig|270.38.peg.529	Uracil phosphoribosyltransferase (EC 2.4.2.9)	G	G	G	G	G	G	G
fig|270.38.peg.530	hypothetical protein	G	G	G	G	G	G	G
fig|270.38.peg.531	Oxygen-independent coproporphyrinogen III oxidase	G	G	G	G	G	G	G
fig|270.38.peg.532	NADH-quinone oxidoreductase subunit 15 (EC 1.6.99.5)	G	G	G	G	G	G	G
fig|270.38.peg.533	Thioesterase		G	G	G	G	G	G
fig|270.38.peg.534	Oxygen-independent coproporphyrinogen-III oxidase-like protein YggW	G	G	G	G	G	G	G
fig|270.38.peg.535	hypothetical protein	G	G	G	G	G	G	G
fig|270.38.peg.536	Nucleotidyltransferase domain protein	G	G	G	G	G	G	G
fig|270.38.peg.537	D-glycerate 2-kinase (EC 2.7.1.165)	gg	G	G	G	GG	G	G
fig|270.38.peg.538	FIG01181087: hypothetical protein	G	G	G	G	G	G	G
fig|270.38.peg.539	FIG01180936: hypothetical protein	G	G	G	G	G	G	G
fig|270.38.peg.540	Glycolate dehydrogenase (EC 1.1.99.14), iron-sulfur subunit GlcF	G	ee	G	ee	GG	GG	ee
fig|270.38.peg.541	Glycolate dehydrogenase (EC 1.1.99.14), FAD-binding subunit GlcE	G	G	G	G	G	G	G
fig|270.38.peg.542	Glycolate dehydrogenase (EC 1.1.99.14), subunit GlcD	G	G	ggG	G	G	G	Ge
fig|270.38.peg.543	Malate synthase (EC 2.3.3.9)	G	G	G	G	G	G	G
fig|270.38.peg.544	Transcriptional regulator, IclR family	GG	G	G	G	G	G	G
fig|270.38.peg.545	Transcriptional regulator, MerR family / Transcriptional regulator, MerR family	GG	G	G	G	G	G	G
fig|270.38.peg.546	Acetylornithine deacetylase/Succinyl-diaminopimelate desuccinylase and related deacylases	G	G	G	G	G	G	G
fig|270.38.peg.547	hypothetical protein	G	G	G	G	G	G	G
fig|270.38.peg.548	cAMP-binding proteins - catabolite gene activator and regulatory subunit of cAMP-dependent protein kinases	G	G	G	G	G	G	G
fig|270.38.peg.549	Lipoprotein-releasing system ATP-binding protein LolD	G	G	G	G	G	G	G
fig|270.38.peg.550	Purine nucleoside phosphorylase (EC 2.4.2.1)	G	G	G	G	G	G	G
fig|270.38.peg.551	Enoyl-CoA hydratase (EC 4.2.1.17)	G	G	G	G	GG	G	G
fig|270.38.peg.552	hypothetical protein	G	G	G	G	G	G	G
fig|270.38.peg.553	hypothetical protein	G					Ggg
fig|270.38.peg.554	Long-chain-fatty-acid--CoA ligase (EC 6.2.1.3)	G	G	G	G	G	Ge	G
fig|270.38.peg.555	MBL-fold metallo-hydrolase superfamily	G	G	G	G	GG	G	G
fig|270.38.peg.556	Phosphoglucosamine mutase (EC 5.4.2.10)	G	ee	ee	ee	eee	ee	GGe
fig|270.38.peg.557	ATP-dependent DNA helicase UvrD/PcrA (EC 3.6.4.12)	GG	G	G	G	G	G	GG
fig|270.38.peg.558	hypothetical protein	gg	G	G	G	Ge	G	G
fig|270.38.peg.559	disulfide bond formation protein B	G	G	G	Ge	GG	Ge	G
fig|270.38.peg.560	Uncharacterized protein Fjoh_1910							G
fig|270.38.peg.561	Signal recognition particle receptor FtsY	G	G	G	G	GG	Ge	G
fig|270.38.peg.562	hypothetical protein	G	G	G	G	GG	G	G
fig|270.38.peg.563	Glutamyl-tRNA synthetase (EC 6.1.1.17)	G	G	G	G	G	G	G
fig|270.38.peg.564	Lipopolysaccharide ABC transporter, ATP-binding protein LptB	G	G	G	G	G	G	G
fig|270.38.peg.565	hypothetical protein	G	G	ee	ee	G	ee	G
fig|270.38.peg.566	RNA-binding protein Jag	G	G	G	G	G	G	G
fig|270.38.peg.567	Inner membrane protein translocase and chaperone YidC, long form	G	G	G	G	G	G	Ge
fig|270.38.peg.568	Membrane protein insertion efficiency factor YidD	G	G	G	G	G	G	G
fig|270.38.peg.569	Ribonuclease P protein component (EC 3.1.26.5)	G	G	G	G	G	G	G
fig|270.38.peg.570	LSU ribosomal protein L34p	G	G	G	G	G		G
fig|270.38.peg.571	Branched-chain amino acid ABC transporter, ATP-binding protein LivG (TC 3.A.1.4.1)	G	G	G	G	G	G	G
fig|270.38.peg.572	Long-chain-fatty-acid--CoA ligase (EC 6.2.1.3)	G	G	G	G	G	G	G
fig|270.38.peg.573	Branched-chain amino acid ABC transporter, permease protein LivH (TC 3.A.1.4.1)	G	G	G	G	G	G	G
fig|270.38.peg.574	Branched-chain amino acid ABC transporter, permease protein LivM (TC 3.A.1.4.1)	G	G	G	G	G	G	G
fig|270.38.peg.575	Leucine-specific ABC transporter, substrate-binding protein LivK (TC 3.A.1.4.1)	G	G	G	G	G	G	G
fig|270.38.peg.576	ABC transporter, ATP-binding protein 2 (cluster 4, leucine/isoleucine/valine/benzoate)	G	G	G	G	G		G
fig|270.38.peg.577	LSU rRNA pseudouridine(1911/1915/1917) synthase (EC 5.4.99.23)	G	ee	ee	ee	ee	ee	G
fig|270.38.peg.578	type II restriction modification system, methylation subunit	G	G	G	G	GG	GG	Ge
fig|270.38.peg.579	hypothetical protein	G	G	G	G	G	G	G
fig|270.38.peg.580	Alpha-aminoadipate aminotransferase (EC 2.6.1.39) @ Leucine transaminase (EC 2.6.1.6) @ Valine transaminase	G	GG	GG	GG	GG	G	G
fig|270.38.peg.581	dNTP triphosphohydrolase, broad substrate specificity	G	G	G	G	G	G	G
fig|270.38.peg.582	3-oxoacyl-[acyl-carrier-protein] synthase, KASII (EC 2.3.1.179)	G	G	G	G	G	G	G
fig|270.38.peg.583	Acyl carrier protein	G	G	G	G	G	G	G
fig|270.38.peg.584	3-oxoacyl-[acyl-carrier protein] reductase (EC 1.1.1.100), FadG	G	G	G	G	G	GG	G
fig|270.38.peg.585	Malonyl CoA-acyl carrier protein transacylase (EC 2.3.1.39)	G	G	G	G	G	G	G
fig|270.38.peg.586	3-oxoacyl-[acyl-carrier-protein] synthase, KASIII (EC 2.3.1.180)	G	G	G	G	G	G	G
fig|270.38.peg.587	LSU ribosomal protein L32p @ LSU ribosomal protein L32p, zinc-dependent	G	G	G	G	G	G	G
fig|270.38.peg.588	FIG01269488: protein, clustered with ribosomal protein L32p	G	G	G	G	G	G	G
fig|270.38.peg.589	Arginase (EC 3.5.3.1)	G	G	G	G	G	G	G
fig|270.38.peg.590	hypothetical protein		GG	GG	GG	GG	GG
fig|270.38.peg.591	hypothetical protein		G	G	G	G	G
fig|270.38.peg.592	hypothetical protein	gg	G	G	G	G	G	G
fig|270.38.peg.593	NADH-ubiquinone oxidoreductase chain N (EC 1.6.5.3)	G	G	G	G	G	G	G
fig|270.38.peg.594	NADH-ubiquinone oxidoreductase chain M (EC 1.6.5.3)	G	G	G	G	G	G	G
fig|270.38.peg.595	NADH-ubiquinone oxidoreductase chain L (EC 1.6.5.3)	G	G	G	G	G	G	G
fig|270.38.peg.596	NADH-ubiquinone oxidoreductase chain K (EC 1.6.5.3)	G	G	G	G	G	G	G
fig|270.38.peg.597	NADH-ubiquinone oxidoreductase chain J (EC 1.6.5.3)	G	G	G	G	G	G	G
fig|270.38.peg.598	NADH-ubiquinone oxidoreductase chain I (EC 1.6.5.3)	G	G	G	G	G	G	G
fig|270.38.peg.599	NADH-ubiquinone oxidoreductase chain H (EC 1.6.5.3)	G	G	G	G	G	G	G
fig|270.38.peg.600	NADH-ubiquinone oxidoreductase chain G (EC 1.6.5.3)	G	G	G	G	G	G	G
fig|270.38.peg.601	NADH-ubiquinone oxidoreductase chain F (EC 1.6.5.3)	G	G	G	G	G	G	G
fig|270.38.peg.602	NADH-ubiquinone oxidoreductase chain E (EC 1.6.5.3)	G	G	G	G	G	G	G
fig|270.38.peg.603	NADH-ubiquinone oxidoreductase chain D (EC 1.6.5.3)	G	G	G	G	G	G	G
fig|270.38.peg.604	NADH-ubiquinone oxidoreductase chain C (EC 1.6.5.3)	G	G	G	G	G	G	G
fig|270.38.peg.605	NADH-ubiquinone oxidoreductase chain B (EC 1.6.5.3)	G	G	G	G	G	G	G
fig|270.38.peg.606	NADH ubiquinone oxidoreductase chain A (EC 1.6.5.3)	G	G	G	G	G	G	G
fig|270.38.peg.607	SSU rRNA (adenine(1518)-N(6)/adenine(1519)-N(6))-dimethyltransferase (EC 2.1.1.182)	G	G	G	G	G	G	G
fig|270.38.peg.608	hypothetical protein	G	G	G	G	G	G	G
fig|270.38.peg.609	Putative DNA-binding protein Erf	GG	G	G	G	G	G	GG
fig|270.38.peg.610	transposase IS116/IS110/IS902 family protein	GG	G	G	G	G	G
fig|270.38.peg.611	hypothetical protein
fig|270.38.peg.612	hypothetical protein	GG
fig|270.38.peg.613	hypothetical protein	GG
fig|270.38.peg.614	hypothetical protein	G
fig|270.38.peg.615	hypothetical protein	GG
fig|270.38.peg.616	hypothetical protein	GG
fig|270.38.peg.617	hypothetical protein
fig|270.38.peg.618	hypothetical protein	GGG
fig|270.38.peg.619	hypothetical protein	G	G	G	G	G	G	G
fig|270.38.rna.24	tRNA-Ala-CGC
fig|270.38.peg.620	Integrase	G				G	G	G
fig|270.38.peg.621	hypothetical protein
fig|270.38.peg.622	hypothetical protein	GG	G			G	G	G
fig|270.38.peg.623	hypothetical protein
fig|270.38.peg.624	hypothetical protein
fig|270.38.peg.625	hypothetical protein
fig|270.38.peg.626	hypothetical protein
fig|270.38.peg.627	hypothetical protein
fig|270.38.peg.628	hypothetical protein
fig|270.38.peg.629	hypothetical protein
fig|270.38.peg.630	hypothetical protein
fig|270.38.peg.631	hypothetical protein
fig|270.38.peg.632	hypothetical protein
fig|270.38.peg.633	hypothetical protein
fig|270.38.peg.634	hypothetical protein
fig|270.38.peg.635	Holliday junction resolvase / Crossover junction endodeoxyribonuclease rusA (EC 3.1.22.-)
fig|270.38.peg.636	hypothetical protein
fig|270.38.peg.637	hypothetical protein
fig|270.38.peg.638	hypothetical protein
fig|270.38.peg.639	hypothetical protein
fig|270.38.peg.640	hypothetical protein
fig|270.38.peg.641	hypothetical protein
fig|270.38.peg.642	hypothetical protein
fig|270.38.peg.643	Phage (Mu-like) virion morphogenesis protein
fig|270.38.peg.644	hypothetical protein
fig|270.38.peg.645	hypothetical protein
fig|270.38.peg.646	hypothetical protein
fig|270.38.peg.647	hypothetical protein
fig|270.38.peg.648	hypothetical protein
fig|270.38.peg.649	hypothetical protein
fig|270.38.peg.650	hypothetical protein
fig|270.38.peg.651	hypothetical protein
fig|270.38.peg.652	hypothetical protein
fig|270.38.peg.653	hypothetical protein
fig|270.38.peg.654	hypothetical protein
fig|270.38.peg.655	hypothetical protein
fig|270.38.peg.656	hypothetical protein
fig|270.38.peg.657	hypothetical protein
fig|270.38.peg.658	hypothetical protein
fig|270.38.peg.659	hypothetical protein		G			G	G
fig|270.38.peg.660	FIG00789036: hypothetical protein
fig|270.38.peg.661	Putative bacteriophage protein		G			G	G
fig|270.38.peg.662	hypothetical protein
fig|270.38.peg.663	hypothetical protein
fig|270.38.peg.664	hypothetical protein		G			G	G
fig|270.38.peg.665	hypothetical protein
fig|270.38.peg.666	hypothetical protein
fig|270.38.peg.667	hypothetical protein
fig|270.38.peg.668	hypothetical protein
fig|270.38.peg.669	hypothetical protein		G			G	G
fig|270.38.peg.670	hypothetical protein	G
fig|270.38.peg.671	hypothetical protein	G	G	G	G	G	G	G
fig|270.38.peg.672	N-acetylmannosaminyltransferase (EC 2.4.1.187)	G	G	G	G	G	G	GG
fig|270.38.peg.673	hypothetical protein	G	G	G	G	G	G	G
fig|270.38.peg.674	Thiamine-monophosphate kinase (EC 2.7.4.16)	G	G	G	G	G	G	G
fig|270.38.peg.675	Histidinol-phosphate aminotransferase (EC 2.6.1.9)	G	G	G	G	G	G	G
fig|270.38.peg.676	Imidazoleglycerol-phosphate dehydratase (EC 4.2.1.19)	G	G	G	ee	G	G	ee
fig|270.38.peg.677	Imidazole glycerol phosphate synthase amidotransferase subunit HisH	G	G	G	G	G	G	G
fig|270.38.peg.678	Ribokinase (EC 2.7.1.15)	G	G	G	ee	ee	gg	G
fig|270.38.peg.679	Coenzyme A ligase	G	G	G	G	G	G	G
fig|270.38.peg.680	N5-carboxyaminoimidazole ribonucleotide synthase (EC 6.3.4.18)	G	G	G	G	G	G	G
fig|270.38.peg.681	N5-carboxyaminoimidazole ribonucleotide mutase (EC 5.4.99.18)	G	G	G	G	G	G	G
fig|270.38.peg.682	putative sodium-dependent bicarbonate transporter	G	G	G	G	G	G	G
fig|270.38.peg.683	probable nitrogen regulatory protein P-II	G	G	G	G	G		G
fig|270.38.peg.684	hypothetical protein					G		G
fig|270.38.peg.685	TerC-like integral membrane protein	G	G	G	G	G	G	G
fig|270.38.peg.686	PaaD-like protein (DUF59) involved in Fe-S cluster assembly	G	G	G	G	G	G	G
fig|270.38.peg.687	Chromate transport protein ChrA
fig|270.38.peg.688	hypothetical protein
fig|270.38.peg.689	Putative membrane-spanning protein	G	G	G	G	G	G	G
fig|270.38.peg.690	Protease IV (Signal peptide peptidase) (EC 3.4.21.-)	G	G	G	G	G	G	G
fig|270.38.peg.691	23S rRNA (cytosine(1962)-C(5))-methyltransferase (EC 2.1.1.191)	G	G	G	G	G	G	G
fig|270.38.peg.692	Citrate synthase (si) (EC 2.3.3.1)	G	G	G	G	G	G	G
fig|270.38.peg.693	Molybdopterin-synthase adenylyltransferase (EC 2.7.7.80)	G	G	G	G	G	G	ee
fig|270.38.peg.694	Serine acetyltransferase (EC 2.3.1.30)	G	G	G	G	G	G	G
fig|270.38.peg.695	GTP-binding protein Era	G	G	G	G	G	G	G
fig|270.38.peg.696	Rossmann fold nucleotide-binding protein Smf possibly involved in DNA uptake	G	G	G	G	G	GG	G
fig|270.38.peg.697	Manganese catalase (EC 1.11.1.6)	G	G	G	G	G	G	G
fig|270.38.peg.698	Hydrogen peroxide-inducible genes activator => OxyR	G	G	G	G	G	G	G
fig|270.38.peg.699	Branched-chain amino acid aminotransferase (EC 2.6.1.42)	G	G	G	G	G	G	G
fig|270.38.peg.700	tRNA (guanosine(18)-2'-O)-methyltransferase (EC 2.1.1.34)	G	G	G	G	G	G	G
fig|270.38.peg.701	ATP phosphoribosyltransferase (EC 2.4.2.17) => HisGs	G	G	G	G	G	G	G
fig|270.38.peg.702	ATP phosphoribosyltransferase regulatory subunit (EC 2.4.2.17)	G	G	G	G	G	G	G
fig|270.38.peg.703	Peptidyl-prolyl cis-trans isomerase (EC 5.2.1.8)	G	G	G	G	G	G	G
fig|270.38.peg.704	Deoxycytidine triphosphate deaminase (EC 3.5.4.13)	G	G	G	G	G	G	G
fig|270.38.peg.705	hypothetical protein	G	G	G	G	G	G	G
fig|270.38.peg.706	ATPase associated with chromosome architecture/replication	G	G	G	G	G	G	ee
fig|270.38.peg.707	Oxidoreductase, short-chain dehydrogenase/reductase family	G	G	G	G	G	G	G
fig|270.38.peg.708	Ribonucleotide reductase transcriptional regulator NrdR	G	G	G	G	G	G	G
fig|270.38.repeat.8	repeat region
fig|270.38.rna.25	SSU rRNA ## 16S rRNA, small subunit ribosomal RNA
fig|270.38.peg.709	Diadenosine hexaphosphate (Ap6A) hydrolase; Bis(5'-nucleosyl)-tetraphosphatase (Ap4A) (Asymmetrical) (EC 3.6.1.17)	G	G	G	G	G	G	G
fig|270.38.peg.710	putative periplasmic protein kinase ArgK and related GTPases of G3E family	G	G	G	G	G	G	G
fig|270.38.peg.711	RidA/YER057c/UK114 superfamily protein	G	G	G	G	G	G	G
fig|270.38.peg.712	Serine/threonine protein kinase	gg	G	G	GG	G	G	ee
fig|270.38.peg.713	hypothetical protein	G	G	G	G	G	G	G
fig|270.38.peg.714	UDP-N-acetylglucosamine 1-carboxyvinyltransferase (EC 2.5.1.7)	G	ee	ee	ee	ee	ee	ee
fig|270.38.peg.715	hypothetical protein	G	G	G	G	G	G	G
fig|270.38.peg.716	Peptide chain release factor 2 @ programmed frameshift-containing	G	G	G	G	G	G	G
fig|270.38.peg.717	hypothetical protein		G	G	G	G	G
fig|270.38.peg.718	Phosphate transport system regulatory protein PhoU	Ge	G	G	G	G	G	G
fig|270.38.peg.719	Phosphate regulon sensor protein PhoR (SphS) (EC 2.7.13.3)	G	G	G	G	G	G	G
fig|270.38.peg.720	Phosphate regulon transcriptional regulatory protein PhoB (SphR)	G	G	G	G	G	G	G
fig|270.38.rna.26	tRNA-Val-CAC
fig|270.38.repeat.9	repeat region
fig|270.38.peg.721	Integrase		GG	GG	GG	GG	GG	G
fig|270.38.peg.722	hypothetical protein							G
fig|270.38.repeat.10	repeat region
fig|270.38.peg.723	hypothetical protein							G
fig|270.38.peg.724	hypothetical protein
fig|270.38.peg.725	hypothetical protein	GGGggGGGGGGGGGGGGGGGGGGG
fig|270.38.peg.726	hypothetical protein		G	G	G	G	G
fig|270.38.peg.727	hypothetical protein		G	G		G	G	G
fig|270.38.peg.728	hypothetical protein	G						G
fig|270.38.peg.729	hypothetical protein	G						G
fig|270.38.peg.730	hypothetical protein	G						G
fig|270.38.peg.731	Mobile element protein	G	G	G	Ge	G	GG	Ggg
fig|270.38.repeat.11	repeat region
fig|270.38.peg.732	hypothetical protein	GG
fig|270.38.peg.733	hypothetical protein	Ggggg
fig|270.38.peg.734	Glycerol uptake facilitator protein						G
fig|270.38.peg.735	Polyphosphate kinase (EC 2.7.4.1)
fig|270.38.peg.736	Exopolyphosphatase (EC 3.6.1.11)
fig|270.38.peg.737	hypothetical protein		G	G	G	G	G	G
fig|270.38.peg.738	NAD-dependent malic enzyme (EC 1.1.1.38)	G	G	G	ee	G	ee	G
fig|270.38.peg.739	DNA double-strand break repair nuclease NurA	G	G	G	G	G	G	G
fig|270.38.peg.740	Uncharacterized protein aq_1682	GG	Ge	Ge	Ge	Ge	GG	G
fig|270.38.peg.741	Aminomethyltransferase (glycine cleavage system T protein) (EC 2.1.2.10)	G	G	G	G	G	G	G
fig|270.38.peg.742	Glycine cleavage system H protein	G	G	G	G	G	G	G
fig|270.38.peg.743	Glycine dehydrogenase [decarboxylating] (glycine cleavage system P1 protein) (EC 1.4.4.2)	G	G	G	G	G	G	G
fig|270.38.peg.744	Glycine dehydrogenase [decarboxylating] (glycine cleavage system P2 protein) (EC 1.4.4.2)	G	G	G	G	G	G	G
fig|270.38.peg.745	Rhodanese-related sulfurtransferase	G
fig|270.38.peg.746	Putative membrane-spanning protein	G
fig|270.38.peg.747	Quad-[4Fe-4S] ferredoxin, HycB/HydN/HyfA family	G
fig|270.38.peg.748	Putative oxidoreductase	G
fig|270.38.peg.749	hypothetical protein	G
fig|270.38.peg.750	Two-component system response regulator protein	G
fig|270.38.peg.751	Putative two-component sensor	G
fig|270.38.peg.752	FMN adenylyltransferase (EC 2.7.7.2) / Riboflavin kinase (EC 2.7.1.26)	G	G	G	G	G	G	G
fig|270.38.peg.753	ADP-ribose pyrophosphatase (EC 3.6.1.13)	G	G	G	G	G	G	G
fig|270.38.peg.754	hypothetical protein	G
fig|270.38.peg.755	hypothetical protein	G	G	G	G	G	G	G
fig|270.38.peg.756	RNA polymerase sigma factor RpoD	G	G	G	G	G	G	GG
fig|270.38.peg.757	16S rRNA (guanine(1207)-N(2))-methyltransferase (EC 2.1.1.172)	gg	G	G	G	G	G	G
fig|270.38.peg.758	Aspartokinase (EC 2.7.2.4)	G	G	G	G	G	G	G
fig|270.38.peg.759	Xanthine-guanine phosphoribosyltransferase (EC 2.4.2.22)	G	G	G	G	G	G	G
fig|270.38.peg.760	Malate dehydrogenase (EC 1.1.1.37)	G	G	G	G	G	G	G
fig|270.38.peg.761	DNA primase DnaG	G	G	G	G	G	G	G
fig|270.38.peg.762	Adenylate cyclase (EC 4.6.1.1)	G	G	G	G	G	G	G
fig|270.38.peg.763	hypothetical protein	G	G	G	G	G	G	G
fig|270.38.peg.764	Probable ATP-dependent helicase lhr (EC 3.6.1.-)	G	G	G	G	G	G	G
fig|270.38.peg.765	Acetyltransferase	G	ee	G	ee	G	G	G
fig|270.38.peg.766	Segregation and condensation protein B		G	G	G	G	G	G
fig|270.38.peg.767	Threonylcarbamoyl-AMP synthase (EC 2.7.7.87)	G	G	G	G	G	G	G
fig|270.38.peg.768	Type IV fimbrial assembly protein PilC	G	G	G	G	G	G	G
fig|270.38.peg.769	Protein of unknown function DUF55	G	G	G	G	G	G	G
fig|270.38.peg.770	hypothetical protein	G						gg
fig|270.38.peg.771	(S)-2-hydroxy-acid oxidase chain D	G	ggG	G	G	G	G	G
fig|270.38.peg.772	hypothetical protein	G	G	G	G	G	G	G
fig|270.38.peg.773	Prephenate and/or arogenate dehydrogenase (unknown specificity) (EC 1.3.1.12)(EC 1.3.1.43)	G	G	G	G	G	G	G
fig|270.38.peg.774	2-keto-3-deoxy-D-arabino-heptulosonate-7-phosphate synthase I beta (EC 2.5.1.54)	G	G	G	G	G	G	G
fig|270.38.peg.775	Glyoxalase family protein	G	G	G	G	G	G	G
fig|270.38.peg.776	protein yceI	G	G	G	G	G	G	G
fig|270.38.peg.777	Chorismate dehydratase (EC 4.2.1.151)	G	G	G	G	G	G	G
fig|270.38.peg.778	Aminodeoxyfutalosine synthase (EC 2.5.1.120)	G	G	G	G	G	G	G
fig|270.38.peg.779	hypothetical protein	G	G	G	G	G	G	GG
fig|270.38.peg.780	Putative membrane-spanning protein	G	G	G	G	G	G	G
fig|270.38.peg.781	Transcriptional regulator, LacI family	G	GG	GG	GG	GG	eeG	G
fig|270.38.peg.782	Acyl-phosphate:glycerol-3-phosphate O-acyltransferase PlsY (EC 2.3.1.n3)	G	ee	G	ee	ee	G	Ge
fig|270.38.peg.783	5-carboxymethyl-2-hydroxymuconate delta-isomerase (EC 5.3.3.10)	G	G	G	G	G	G	G
fig|270.38.peg.784	MBL-fold metallo-hydrolase superfamily	G	G	G	G	G	G	ee
fig|270.38.peg.785	Phosphoribosylglycinamide formyltransferase (EC 2.1.2.2)	G	G	G	ee	G	G	G
fig|270.38.peg.786	Phosphoribosylamine--glycine ligase (EC 6.3.4.13)	G	G	ee	G	G	ee	G
fig|270.38.peg.787	Hypothetical protein TTHA0813	gg	G	G	ee	G	G	ee
fig|270.38.peg.788	Response regulator receiver protein in cluster with DNA polymerase III epsilon subunit	G	G	G	G	G	G	G
fig|270.38.peg.789	Two-component system sensor histidine kinase	G	G	G	G	G	G	G
fig|270.38.peg.790	hypothetical protein	G	G	G	G	G	G	G
fig|270.38.peg.791	Predicted signal-transduction protein containing cAMP-binding and CBS domains	G	G	G	G	G	G	G
fig|270.38.peg.792	hypothetical protein	G	G	G	G	G	G	G
fig|270.38.peg.793	Acetate permease ActP (cation/acetate symporter)
fig|270.38.peg.794	Acetate permease ActP (cation/acetate symporter)	G	G	G	G	G	G	G
fig|270.38.peg.795	FIG152265: Sodium:solute symporter associated protein	G	G	G	G	G	G	G
fig|270.38.peg.796	Acetyl-CoA synthetase (EC 6.2.1.1)	G	G	GG	GG	G	gg	G
fig|270.38.peg.797	Transcriptional regulator / Acetyl-CoA synthetase (EC 6.2.1.1)	G	G	G	ee	ee	G	ee
fig|270.38.peg.798	Acetyl-CoA synthetase (EC 6.2.1.1)	G	G	G	G	G	G	G
fig|270.38.peg.799	Methylmalonyl-CoA mutase (EC 5.4.99.2)	G	G	G	G	G	G	G
fig|270.38.peg.800	hypothetical protein	G	G	G	G	G	G	G
fig|270.38.peg.801	Transcriptional regulator, HxlR family	G	G	G	G	G	G	G
fig|270.38.peg.802	Septum site-determining protein MinD	G	G	G	G	G	G	G
fig|270.38.peg.803	Cell division topological specificity factor MinE	G	G	G	G	G	G	G
fig|270.38.peg.804	Rod shape-determining protein RodA	G	G	G	G	G	G	G
fig|270.38.peg.805	Spermidine/putrescine import ABC transporter ATP-binding protein PotA (TC 3.A.1.11.1)	G	G	G	G	G	G	G
fig|270.38.peg.806	Spermidine/putrescine import ABC transporter permease protein PotB (TC 3.A.1.11.1)	G	G	G	G	G	G	G
fig|270.38.peg.807	Spermidine/putrescine import ABC transporter permease protein PotC (TC 3.A.1.11.1)	G	G	G	G	G	G	G
fig|270.38.peg.808	Spermidine/putrescine import ABC transporter substrate-binding protein PotD (TC 3.A.1.11.1)	G	G	G	G	G	G	G
fig|270.38.peg.809	Cytochrome c-552 precursor	G	G	G	G	G	G	G
fig|270.38.peg.810	Dihydroxy-acid dehydratase (EC 4.2.1.9)	G	G	G	G	G	G	ee
fig|270.38.peg.811	Putative dehydrogenase	G	G	G	G	G	G	G
fig|270.38.peg.812	hypothetical protein	G	G	G	G	G	G	G
fig|270.38.peg.813	hypothetical protein	G	G	G	G	G	G	G
fig|270.38.peg.814	3-isopropylmalate dehydrogenase (EC 1.1.1.85)	G	G	G	G	G	G	G
fig|270.38.peg.815	3-isopropylmalate dehydratase small subunit (EC 4.2.1.33)	G	G	G	G	G	G	G
fig|270.38.peg.816	3-isopropylmalate dehydratase large subunit (EC 4.2.1.33)	G	G	G	G	G	G	G
fig|270.38.rna.27	tRNA-Leu-CAG
fig|270.38.peg.817	Tryptophanyl-tRNA synthetase (EC 6.1.1.2)	G	G	G	G	G	G	G
fig|270.38.peg.818	hypothetical protein	G	G	G	G	G	G	G
fig|270.38.peg.819	FIG188645: PAP/25A core domain:DNA polymerase, beta-like region		G	G	G	G	G	GG
fig|270.38.peg.820	hypothetical protein	gggg	GG	GG	GG	GG	GG	GG
fig|270.38.peg.821	hypothetical protein
fig|270.38.peg.822	Rhamnosyl transferase	GGG
fig|270.38.peg.823	UDP-galactopyranose mutase (EC 5.4.99.9)
fig|270.38.peg.824	Membrane protein involved in the export of O-antigen, teichoic acid lipoteichoic acids	G	G	G	G	G	G
fig|270.38.peg.825	hypothetical protein	ggG	G	G	G	G	GG	G
fig|270.38.peg.826	hypothetical protein	G
fig|270.38.peg.827	hypothetical protein	G	G	G	G	G	G	GG
fig|270.38.peg.828	comZ	G						GGG
fig|270.38.peg.829	prepilin-like protein	GG						G
fig|270.38.peg.830	prepilin-like protein	G						Ge
fig|270.38.peg.831	prepilin-like protein	G						G
fig|270.38.peg.832	3-ketoacyl-CoA thiolase (EC 2.3.1.16) @ Acetyl-CoA acetyltransferase (EC 2.3.1.9)	G	G	ee	G	G	G	G
fig|270.38.peg.833	YlxP-like protein	G	G	G	G	G	G	G
fig|270.38.peg.834	hypothetical protein							GGG
fig|270.38.peg.835	hypothetical protein							GG
fig|270.38.peg.836	Outer membrane protein	G	G	G	G	G	G	G
fig|270.38.peg.837	Purine nucleoside phosphorylase (EC 2.4.2.1)	G	G	G	G	G	G	G
fig|270.38.peg.838	Pyridoxal phosphate-containing protein YggS	G	G	G	G	G	G	G
fig|270.38.peg.839	EpiH/GdmH-related protein	G	G	G	G	G	G	G
fig|270.38.peg.840	Ribosome LSU-associated GTP-binding protein HflX	G	eee	ee	eee	ee	eee	ee
fig|270.38.peg.841	Acylphosphate phosphohydrolase (EC 3.6.1.7)	G	G	G	G	G	G	G
fig|270.38.peg.842	hypothetical protein	gg	eee	eee	eee	eee	eee	eeee
fig|270.38.peg.843	L-threonine 3-dehydrogenase (EC 1.1.1.103)	G	GG	G	G	G	GG	G
fig|270.38.peg.844	hypothetical protein	G	ee	ee	ee	ee	eee	G
fig|270.38.peg.845	S-methyl-5-thioribose-1-phosphate isomerase (EC 5.3.1.23)	G	ee	ee	gg	G	G	G
fig|270.38.peg.846	Competence protein F homolog, phosphoribosyltransferase domain; protein YhgH required for utilization of DNA as sole source of carbon and energy	G	ee	ee	G	ee	GG	G
fig|270.38.peg.847	hypothetical protein	G	G	G	G	G	G	G
fig|270.38.peg.848	Peroxide stress regulator; Ferric uptake regulation protein; Fe2+/Zn2+ uptake regulation proteins	G	G	G	G	G	G	G
fig|270.38.peg.849	hypothetical protein		G	G	G	G	G
fig|270.38.peg.850	hypothetical protein	GG	GGGG	GeG	GeG	GeG	GGG	GG
fig|270.38.peg.851	putative membrane protein	G	ee	ee	ee	ee	ee	ee
fig|270.38.peg.852	DNA double-strand break repair protein Mre11	gg	G	ee	ee	G	ee	G
fig|270.38.peg.853	Exonuclease SbcC	G	G	G	G	G	G	G
fig|270.38.peg.854	hypothetical protein	G						G
fig|270.38.peg.855	Putative esterase	G	G	G	G	G	G	G
fig|270.38.peg.856	hypothetical protein	G	G	G	G	G	G	G
fig|270.38.peg.857	ATP-dependent DNA helicase RecG (EC 3.6.4.12)	G	G	ee	G	ee	ee	ee
fig|270.38.peg.858	Zinc protease	G	G	G	G	G	G	G
fig|270.38.peg.859	Zinc protease	G	G	G	G	G	G	G
fig|270.38.peg.860	Permease of the drug/metabolite transporter (DMT) superfamily	GG	G	G	G	G	G	G
fig|270.38.peg.861	3-hydroxybutyryl-CoA dehydrogenase (EC 1.1.1.157)	G	G	G	G	G	G	G
fig|270.38.peg.862	4-alpha-glucanotransferase (amylomaltase) (EC 2.4.1.25)	G	G	G	G	G	G	G
fig|270.38.peg.863	Succinyl-CoA ligase [ADP-forming] alpha chain (EC 6.2.1.5)	G	G	G	G	G	G	G
fig|270.38.peg.864	Succinyl-CoA ligase [ADP-forming] beta chain (EC 6.2.1.5)	G	G	G	G	G	G	G
fig|270.38.peg.865	Membrane-associated protein containing RNA-binding TRAM domain and ribonuclease PIN-domain, YacL B.subtilis ortholog	G	G	G	G	G	G	G
fig|270.38.peg.866	DNA repair protein RadA	G	G	G	G	ee	G	G
fig|270.38.peg.867	ATP-dependent Clp protease ATP-binding subunit ClpA	G	G	G	G	G	G	G
fig|270.38.peg.868	Glycyl-tRNA synthetase (EC 6.1.1.14)	gg	G	G	G	GG	G	G
fig|270.38.peg.869	Aspartate-semialdehyde dehydrogenase (EC 1.2.1.11)	G	G	G	G	G	G	G
fig|270.38.peg.870	RNA binding methyltransferase FtsJ like	G	G	G	G	G	G	G
fig|270.38.peg.871	FIG01181526: hypothetical protein	G	G	G	G	G	G	G
fig|270.38.peg.872	hypothetical protein	G	G	G	G	G	G	G
fig|270.38.peg.873	Glutaminyl-tRNA synthetase (EC 6.1.1.18)	G	G	G	G	G	G	G
fig|270.38.peg.874	Beta-lactamase class C-like and penicillin binding proteins (PBPs) superfamily
fig|270.38.peg.875	Enoyl-CoA hydratase (EC 4.2.1.17)	G	G	G	G	G	G	G
fig|270.38.peg.876	Translation initiation factor 3	G	G	G	G	G	G	G
fig|270.38.peg.877	LSU ribosomal protein L35p	G	G	G	G	G	G	G
fig|270.38.peg.878	LSU ribosomal protein L20p	G	G	G	G	G	G	G
fig|270.38.peg.879	Small multidrug export protein	G	G	G	G	G	G	G
fig|270.38.peg.880	N-acetylornithine aminotransferase (EC 2.6.1.11)	G	G	ee	ee	ee	G	G
fig|270.38.peg.881	Futalosine hydrolase (EC 3.2.2.26)	G	G	G	G	G	G	G
fig|270.38.peg.882	Superoxide dismutase [Mn] (EC 1.15.1.1)	G	G	G	G	G	G	G
fig|270.38.peg.883	Fumarate hydratase class II (EC 4.2.1.2)	G	G	G	G	G	G	G
fig|270.38.peg.884	UPF0053 inner membrane protein YgdQ	G	G	G	G	G	G	G
fig|270.38.peg.885	Thioredoxin reductase (EC 1.8.1.9)	G	G	G	G	G	G	G
fig|270.38.peg.886	Acetolactate synthase large subunit (EC 2.2.1.6)	G	G	G	G	G	G	G
fig|270.38.peg.887	Acetolactate synthase small subunit (EC 2.2.1.6)	G	G	G	G	G	G	G
fig|270.38.peg.888	Ketol-acid reductoisomerase (NADP(+)) (EC 1.1.1.86)	G	G	G	G	G	G	G
fig|270.38.peg.889	2-isopropylmalate synthase (EC 2.3.3.13)	GG	G	G	G	G	G	G
fig|270.38.peg.890	(R)-citramalate synthase (EC 2.3.1.182)	G	G	G	G	G	G	G
fig|270.38.peg.891	hypothetical protein	G	G	G	G	G	G	G
fig|270.38.peg.892	Efflux ABC transporter, permease protein	G	G	G	G	G	G	G
fig|270.38.peg.893	Efflux ABC transporter, ATP-binding protein	G	G	G	G	G	G	GG
fig|270.38.peg.894	Efflux ABC transporter, permease protein	G	G	G	G	G	G	G
fig|270.38.peg.895	hypothetical protein	G	G	G	G	G	G	G
fig|270.38.peg.896	hypothetical protein		G	G	G	G	G
fig|270.38.peg.897	hypothetical protein	G	G	G	G	G	G
fig|270.38.peg.898	hypothetical protein		G	G	G	G	G
fig|270.38.peg.899	Acyl-phosphate:glycerol-3-phosphate O-acyltransferase PlsY (EC 2.3.1.n3)	G	G	G	G	G	G	G
fig|270.38.peg.900	N-acetylglucosaminyl-L-malate N-acetyl hydrolase	G	G	G	G	G	G	G
fig|270.38.peg.901	Uracil-DNA glycosylase, family 4 (EC 3.2.2.27)	G	G	G	G	G	G	G
fig|270.38.peg.902	hypothetical protein	G	G	G	G	G	G	G
fig|270.38.peg.903	hypothetical protein	G	G	G	G	G	G	G
fig|270.38.peg.904	hypothetical protein	G	G	G	G	G	G	G
fig|270.38.peg.905	Histidinol dehydrogenase (EC 1.1.1.23)	G	G	G	G	ggG	G	G
fig|270.38.peg.906	Iron(III) dicitrate-binding protein	G	G	G	G	G	G	G
fig|270.38.peg.907	Protease	G	G	G	G	GG	GG	G
fig|270.38.peg.908	Cell envelope-associated transcriptional attenuator LytR-CpsA-Psr, subfamily M	G	G	G	G	G	G	G
fig|270.38.rna.28	tRNA-Leu-TAA
fig|270.38.peg.909	hypothetical protein	G	G	G	G	G	G	G
fig|270.38.peg.910	Peptidoglycan lipid II flippase MurJ	G	G	G	G	G	G	G
fig|270.38.peg.911	hypothetical protein	G	ee	ee	ee	ee	ee	ee
fig|270.38.peg.912	Acetoacetyl-CoA synthetase (EC 6.2.1.16)	G	G	G	G	G	G	G
fig|270.38.peg.913	Serine/threonine-protein kinase pkn2 (EC 2.7.11.1)	G	ee	G	G	ee	G	G
fig|270.38.peg.914	Metal-dependent hydrolase	G	G	G	G	G	G	G
fig|270.38.peg.915	hypothetical protein	G	G	G	G	G	G	G
fig|270.38.peg.916	hypothetical protein	G	G	G	G	G	G	G
fig|270.38.peg.917	23S rRNA (cytosine(1962)-C(5))-methyltransferase (EC 2.1.1.191)	G	G	G	G	G	G	G
fig|270.38.peg.918	V-type ATP synthase subunit G (EC 3.6.3.14)	G	G	G	G	G	G	G
fig|270.38.peg.919	V-type ATP synthase subunit I (EC 3.6.3.14)	G	G	G	G	G	G	G
fig|270.38.peg.920	V-type ATP synthase subunit K (EC 3.6.3.14)	G	G	G	G	G	G	G
fig|270.38.peg.921	V-type ATP synthase subunit E (EC 3.6.3.14)	G	G	G	G	G	G	G
fig|270.38.peg.922	V-type ATP synthase subunit C (EC 3.6.3.14)	G	G	G	ee	G	G	G
fig|270.38.peg.923	V-type ATP synthase subunit F (EC 3.6.3.14)	G	G	G	G	G	G	G
fig|270.38.peg.924	V-type ATP synthase subunit A (EC 3.6.3.14)	G	G	G	G	G	G	G
fig|270.38.peg.925	V-type ATP synthase subunit B (EC 3.6.3.14)	G	G	G	G	G	G	G
fig|270.38.peg.926	V-type ATP synthase subunit D (EC 3.6.3.14)	G	G	G	G	G	G	G
fig|270.38.peg.927	Aconitate hydratase (EC 4.2.1.3)	G	G	G	G	G	G	G
fig|270.38.peg.928	carboxymethylenebutenolidase-related protein	G	G	G	G	G	G	G
fig|270.38.peg.929	RND efflux system, inner membrane transporter	GG	G	G	G	G	G	G
fig|270.38.peg.930	hypothetical protein	GG	G	G	G	G	G	G
fig|270.38.peg.931	hypothetical protein	G	G	G	G	G	G	G
fig|270.38.peg.932	hypothetical protein	G	G	G	G	G	G	G
fig|270.38.peg.933	Transcriptional regulator, MarR family	G	G	G	G	G	G	G
fig|270.38.peg.934	Hemolysins and related proteins containing CBS domains	G	G	G	G	G	G	G
fig|270.38.peg.935	Cytidine deaminase (EC 3.5.4.5)	G	G	G	G	G	G	G
fig|270.38.peg.936	hypothetical protein	G	G	G	G	G	G	G
fig|270.38.peg.937	dihydrodipicolinate synthase	G	G	G	G	G	G	G
fig|270.38.peg.938	hypothetical protein	G	G	G	G	G	G	G
fig|270.38.peg.939	L-serine dehydratase, beta subunit (EC 4.3.1.17)	G	G	G	G	G	G	G
fig|270.38.peg.940	Two-component system sensor histidine kinase	G	ee	ee	G	G	ee	ee
fig|270.38.peg.941	Translation elongation factor LepA	G	G	G	G	G	G	G
fig|270.38.peg.942	hypothetical protein	G
fig|270.38.peg.943	Acyl-CoA dehydrogenase, short-chain specific (EC 1.3.8.1)	G
fig|270.38.peg.944	3-ketoacyl-CoA thiolase (EC 2.3.1.16) @ Acetyl-CoA acetyltransferase (EC 2.3.1.9)	G	G	G	G	G	G	G
fig|270.38.peg.945	3-hydroxyacyl-CoA dehydrogenase [isoleucine degradation] (EC 1.1.1.35)	G	G	G	G	G	G	G
fig|270.38.peg.946	Alpha-methylacyl-CoA racemase (EC 5.1.99.4)	G	G	G	G	G	G	G
fig|270.38.peg.947	3-hydroxybutyrate dehydrogenase (EC 1.1.1.30)	G	G	G	G	G	G	G
fig|270.38.peg.948	Branched-chain amino acid ABC transporter, ATP-binding protein LivF (TC 3.A.1.4.1)	G
fig|270.38.peg.949	Branched-chain amino acid transport ATP-binding protein LivG (TC 3.A.1.4.1)	G
fig|270.38.peg.950	Branched-chain amino acid transport system permease protein LivM (TC 3.A.1.4.1)	G
fig|270.38.peg.951	Broad-specificity amino acid ABC transporter, permease protein 1	G
fig|270.38.peg.952	ABC transporter, substrate-binding protein (cluster 4, leucine/isoleucine/valine/benzoate)	GG
fig|270.38.peg.953	Alcohol dehydrogenase (EC 1.1.1.1)	G
fig|270.38.peg.954	Malonate-semialdehyde dehydrogenase [inositol] (EC 1.2.1.18)	gg
fig|270.38.peg.955	hypothetical protein	G
fig|270.38.peg.956	Branched-chain amino acid ABC transporter, ATP-binding protein LivF (TC 3.A.1.4.1)	GG	G	G	G	G	G	GG
fig|270.38.peg.957	Branched-chain amino acid transport ATP-binding protein LivG (TC 3.A.1.4.1)	GG	G	G	G	G	G	GG
fig|270.38.peg.958	ABC transporter, permease protein 2 (cluster 4, leucine/isoleucine/valine/benzoate)	G	G	G	G	G	G	GGG
fig|270.38.peg.959	Branched-chain amino acid ABC transporter, permease protein LivH (TC 3.A.1.4.1)	G	G	G	G	G	G	G
fig|270.38.peg.960	ABC transporter, substrate-binding protein (cluster 4, leucine/isoleucine/valine/benzoate)	G	G	G	G	G	G	G
fig|270.38.peg.961	MaoC family protein	G	G	G	G	G	G	G
fig|270.38.peg.962	Putative hydrolase	G	G	G	G	G	G	G
fig|270.38.peg.963	Putative hydrolase	G	G	G	G	G	G	G
fig|270.38.peg.964	Long-chain-fatty-acid--CoA ligase (EC 6.2.1.3)	G	G	G	G	G	G	G
fig|270.38.peg.965	3-oxoacyl-[acyl-carrier-protein] synthase (EC 2.3.1.41)	G	G	G	G	G	G	G
fig|270.38.peg.966	hypothetical protein	G
fig|270.38.peg.967	hypothetical protein	G
fig|270.38.peg.968	hypothetical protein	G
fig|270.38.peg.969	SAM-dependent methyltransferase
fig|270.38.peg.970	hypothetical protein	G	G	G	G	G	G	G
fig|270.38.peg.971	hypothetical protein	G
fig|270.38.peg.972	Protein translocase subunit SecD / Protein translocase subunit SecF	G	G	G	G	G	G	G
fig|270.38.peg.973	hypothetical protein	G	G	G	G	G	G	G
fig|270.38.peg.974	Translation initiation factor 2	G	G	G	G	G	G	G
fig|270.38.peg.975	COG2740: Predicted nucleic-acid-binding protein implicated in transcription termination	G	G	G	G	G	G	G
fig|270.38.peg.976	Transcription termination protein NusA	G	G	G	G	G	G	G
fig|270.38.peg.977	Bacterial ribosome SSU maturation protein RimP	G	G	G	G	G	G	G
fig|270.38.peg.978	hypothetical protein	G	GG	GG	GG	GG	GG	G
fig|270.38.peg.979	hypothetical protein		G	G	G	G
fig|270.38.peg.980	Diaminohydroxyphosphoribosylaminopyrimidine deaminase (EC 3.5.4.26) / 5-amino-6-(5-phosphoribosylamino)uracil reductase (EC 1.1.1.193)	G	G	G	G	ee	G	G
fig|270.38.peg.981	Riboflavin synthase eubacterial/eukaryotic (EC 2.5.1.9)	G	G	G	G	G	G	G
fig|270.38.peg.982	3,4-dihydroxy-2-butanone 4-phosphate synthase (EC 4.1.99.12) / GTP cyclohydrolase II (EC 3.5.4.25)	G	G	G	G	G	G	G
fig|270.38.peg.983	hypothetical protein	G	G	G	G	G	G	G
fig|270.38.peg.984	Thioesterase family protein	G	G	G	G	Ge	G	G
fig|270.38.peg.985	B12 binding domain of Methylmalonyl-CoA mutase (EC 5.4.99.2)	G	G	G	G	GG	GG	G
fig|270.38.peg.986	Methylmalonyl-CoA mutase (EC 5.4.99.2)	G	G	G	G	Ge	GG	G
fig|270.38.peg.987	Cobalt-zinc-cadmium resistance protein	G	G	G	G	G	G	G
fig|270.38.peg.988	Lysyl-tRNA synthetase (class II) (EC 6.1.1.6)	G	G	G	G	G	G	G
fig|270.38.peg.989	Anti-cleavage anti-GreA transcription factor Gfh1	G	G	G	G	G	G	G
fig|270.38.peg.990	hypothetical protein	G	G	G	G	G	G	G
fig|270.38.peg.991	Diacylglycerol kinase (EC 2.7.1.107)	G	G	G	G	G	G	G
fig|270.38.peg.992	Metal-dependent hydrolase YbeY, involved in rRNA and/or ribosome maturation and assembly	G	G	G	G	G	G	G
fig|270.38.peg.993	Phosphate starvation-inducible protein PhoH, predicted ATPase	G	G	ee	G	G	G	G
fig|270.38.peg.994	hypothetical protein	G	G	G	G	G	G	G
fig|270.38.peg.995	UPF0365 protein YqfA	G	G	G	G	G	G	G
fig|270.38.peg.996	Putative membrane-bound ClpP-class protease associated with aq_911	G	G	G	G	G	G	G
fig|270.38.peg.997	Shikimate 5-dehydrogenase I alpha (EC 1.1.1.25)	G	G	ee	ee	ee	G
fig|270.38.peg.998	FIG000605: protein co-occurring with transport systems (COG1739)	G	G	G	ee	G	G	G
fig|270.38.peg.999	DNA polymerase I (EC 2.7.7.7)	G	G	G	G	G	G	G
fig|270.38.peg.1000	Phosphoglucosamine mutase (EC 5.4.2.10)	G	G	G	G	G	G	G
fig|270.38.peg.1001	Ribosome-binding factor A	G	G	G	G	G	G	G
fig|270.38.peg.1002	4-hydroxybenzoyl-CoA thioesterase family active site	G	G	G	G	G	G	G
fig|270.38.peg.1003	Aminotransferase, class III	G	G	G	G	G	G	G
fig|270.38.peg.1004	3'-to-5' exoribonuclease RNase R	G	G	G	G	G	G	G
fig|270.38.peg.1005	hypothetical protein	G	G	G	G	G	G	G
fig|270.38.peg.1006	tRNA nucleotidyltransferase, CC-adding (EC 2.7.7.72)	G	G	G	G	G	G	G
fig|270.38.peg.1007	Dephospho-CoA kinase (EC 2.7.1.24)	G	G	G	G	G	G	G
fig|270.38.peg.1008	Oxidoreductase, short-chain dehydrogenase/reductase family	gg	G	G	G	G	G	G
fig|270.38.peg.1009	Sulfur acceptor protein => iron-sulfur cluster assembly SufE	G	G	G	G	G	G	G
fig|270.38.peg.1010	hypothetical protein	G	G	G	G	G	G	G
fig|270.38.peg.1011	Branched-chain amino acid ABC transporter, permease protein LivM (TC 3.A.1.4.1)	G	GG	GG	GG	GG	GG	ee
fig|270.38.peg.1012	Long-chain-fatty-acid--CoA ligase (EC 6.2.1.3)	gg	ee	G	G	ee	ee	G
fig|270.38.peg.1013	Branched-chain amino acid ABC transporter, ATP-binding protein LivG (TC 3.A.1.4.1)	gg	G	G	G	G	G	G
fig|270.38.peg.1014	branched-chain amino acid transport ATP-binding protein livF	G	G	G	G	G	G	G
fig|270.38.peg.1015	Branched-chain amino acid ABC transporter, permease protein LivH (TC 3.A.1.4.1)	GG	G	G	G	G	G	G
fig|270.38.peg.1016	Branched-chain amino acid ABC transporter, substrate-binding protein LivJ (TC 3.A.1.4.1)	G	G	G	G	G	G	G
fig|270.38.peg.1017	hypothetical protein
fig|270.38.peg.1018	hypothetical protein
fig|270.38.peg.1019	UDP-glucose 4-epimerase (EC 5.1.3.2)	GG	G	G	G	G	G	GGgg
fig|270.38.peg.1020	Alkyl hydroperoxide reductase and/or thiol-specific antioxidant family (AhpC/TSA) protein	G	G	G	G	G	G	G
fig|270.38.peg.1021	Cation-transporting ATPase, E1-E2 family	G	G	G	G	G	G	G
fig|270.38.peg.1022	CBS domain protein	G	G	G	G	G	G	G
fig|270.38.peg.1023	hypothetical protein	G	G	G	G	G	G	G
fig|270.38.peg.1024	Ribonuclease J (endonuclease and 5' exonuclease)	G	G	G	G	G	G	GG
fig|270.38.peg.1025	Polyribonucleotide nucleotidyltransferase (EC 2.7.7.8)	G	G	G	G	G	G	G
fig|270.38.peg.1026	SSU ribosomal protein S15p (S13e)	G	G	G	G	G	G	G
fig|270.38.peg.1027	Uncharacterized MFS-type transporter	G	Ge	eee	ee	eeG	eeG	Ge
fig|270.38.peg.1028	FIG01181217: hypothetical protein	G	G	G	G	G	G	ee
fig|270.38.peg.1029	Cytochrome c oxidase (B(O/a)3-type) chain I (EC 1.9.3.1)	G	G	G	G	G	G	G
fig|270.38.peg.1030	Cytochrome c oxidase (B(O/a)3-type) chain II (EC 1.9.3.1)	G	G	G	G	G	G	G
fig|270.38.peg.1031	hypothetical protein	G	G	G	G	G	G	G
fig|270.38.peg.1032	gliding motility protein MglA	G	G	G	G	G	G	G
fig|270.38.peg.1033	gliding motility protein MglA	G	G	G	G	G	G	G
fig|270.38.peg.1034	Acetylornithine deacetylase/Succinyl-diaminopimelate desuccinylase and related deacylases	G	G	G	G	G	G	G
fig|270.38.peg.1035	Agmatinase (EC 3.5.3.11)	gg	G	G	G	G	G	G
fig|270.38.peg.1036	Putative peptidase	G	G	G	G	G	G	G
fig|270.38.peg.1037	hypothetical protein	G	G	G	G	G	G	G
fig|270.38.peg.1038	hypothetical protein	G	G	G	G	G	G	G
fig|270.38.peg.1039	Translation elongation factor P	G	G	G	G	G	G	G
fig|270.38.peg.1040	Biotin carboxyl carrier protein of acetyl-CoA carboxylase	G	eee	gge	ee	G	G	G
fig|270.38.peg.1041	Biotin carboxylase of acetyl-CoA carboxylase (EC 6.3.4.14)	G	G	GG	G	G	G	G
fig|270.38.peg.1042	FIG00788147: hypothetical protein	G	G	GG	G	G	G	G
fig|270.38.peg.1043	Transcription termination protein NusB	G	G	GG	G	G	G	G
fig|270.38.peg.1044	Methenyltetrahydrofolate cyclohydrolase (EC 3.5.4.9) / Methylenetetrahydrofolate dehydrogenase (NADP+) (EC 1.5.1.5)	G	G	GG	G	GG	GG	G
fig|270.38.peg.1045	Uncharacterized membrane protein YuiD	G	G	GG	G	GG	GG	G
fig|270.38.peg.1046	hypothetical protein	G	G	GG	G	GG	GG	G
fig|270.38.peg.1047	Fe-S oxidoreductase	G	G	GG	G	GG	G	G
fig|270.38.peg.1048	methyltransferase	G	G	GG	G	G	G	G
fig|270.38.peg.1049	Integral membrane protein TerC family	G	G	GG	G	G	G	G
fig|270.38.peg.1050	ferric enterobactin esterase-related protein	G	G	GG	G	G	G	G
fig|270.38.peg.1051	Hypothetical glycine rich membrane protein DUF1517	G	G	ee	G	G	G	G
fig|270.38.peg.1052	ATP-dependent protease La (EC 3.4.21.53) Type I	G	G	G	G	G	G	G
fig|270.38.peg.1053	UDP-N-acetylglucosamine:L-malate glycosyltransferase	GG	G	G	G	G	G	GG
fig|270.38.peg.1054	hypothetical protein	G	GG	GG	GG	GG	GG	G
fig|270.38.peg.1055	FIG01180963: hypothetical protein	G	G	G	G	G	G	G
fig|270.38.peg.1056	FIG024850: short form Mg-chelase associated protein with vWA domain	G	G	G	G	G	G	G
fig|270.38.peg.1057	Protein of unknown function DUF86, Caur_2869 group		GG	GG	G	G	G	G
fig|270.38.peg.1058	hypothetical protein		GG	GG	Ge	G	G	G
fig|270.38.peg.1059	Magnesium chelatase, subunit ChlI (EC 6.6.1.1)	G	GG	G	G	G	G	G
fig|270.38.peg.1060	hypothetical protein	G
fig|270.38.peg.1061	Nucleotidyltransferase associated with HEPN-containing protein	G
fig|270.38.peg.1062	ATP-dependent protease subunit HslV (EC 3.4.25.2)	G	G	G	ee	G	G	G
fig|270.38.peg.1063	ATP-dependent hsl protease ATP-binding subunit HslU	G	G	G	G	G	G	G
fig|270.38.peg.1064	FIG140336: TPR domain protein	G	G	G	G	G	G	G
fig|270.38.peg.1065	Formate dehydrogenase O alpha subunit (EC 1.2.1.2) @ selenocysteine-containing	G
fig|270.38.peg.1066	Formate dehydrogenase O beta subunit (EC 1.2.1.2)	G
fig|270.38.peg.1067	hypothetical protein	G
fig|270.38.peg.1068	formate dehydrogenase formation protein FdhE	G
fig|270.38.peg.1069	Sulfur carrier protein FdhD	G	G	G	G	G	G	G
fig|270.38.peg.1070	Twin-arginine translocation protein TatA	G	GG	GG	GG	GG	GG	GG
fig|270.38.rna.29	tRNA-Pro-TGG
fig|270.38.rna.30	tRNA-Gly-TCC
fig|270.38.rna.31	tRNA-Arg-TCT
fig|270.38.peg.1071	hypothetical protein	G
fig|270.38.peg.1072	ABC transporter, ATP-binding protein (cluster 11, riboflavin/purine nucleoside/unknown) / ABC transporter, ATP-binding protein (cluster 11, riboflavin/purine nucleoside/unknown)	G	G	G	G	G	ee	G
fig|270.38.peg.1073	Nucleoside ABC transporter, permease protein 1	G	G	G	G	G	ee
fig|270.38.peg.1074	Nucleoside ABC transporter, permease protein 2	G	ee	ee	ee	ee	ee
fig|270.38.peg.1075	Nucleoside ABC transporter, substrate-binding protein	G	G	G	G	G	G
fig|270.38.peg.1076	Gamma-aminobutyrate:alpha-ketoglutarate aminotransferase (EC 2.6.1.19)	G	G	G	G	G	G	G
fig|270.38.peg.1077	ADP-ribose pyrophosphatase (EC 3.6.1.13)	G	ee	G	ee	ee	ee	G
fig|270.38.peg.1078	hypothetical protein	G	G	G	G	G	ee	G
fig|270.38.peg.1079	IMP cyclohydrolase (EC 3.5.4.10) / Phosphoribosylaminoimidazolecarboxamide formyltransferase (EC 2.1.2.3)	G	G	G	G	G	G	G
fig|270.38.peg.1080	hypothetical protein	GG	G	G	G	G	G	G
fig|270.38.peg.1081	Programmed cell death toxin YdcE	GG	G	G	G	G	G	G
fig|270.38.peg.1082	Fatty acid desaturase	G	G	G	G	G	G	G
fig|270.38.peg.1083	hypothetical protein	G
fig|270.38.peg.1084	D-aminoacyl-tRNA deacylase (EC 3.1.1.96)	G	G	G	G	G	G	G
fig|270.38.peg.1085	DegV family protein	G	G	G	G	G	G	G
fig|270.38.peg.1086	DegV family protein	G	G	G	G	G	G	G
fig|270.38.peg.1087	D-3-phosphoglycerate dehydrogenase (EC 1.1.1.95)	G	G	G	G	G	G	G
fig|270.38.peg.1088	hypothetical protein	G	G	G	G	G	G	G
fig|270.38.peg.1089	hypothetical protein	G	G	G	G	G	G	G
fig|270.38.peg.1090	4-hydroxy-tetrahydrodipicolinate synthase (EC 4.3.3.7)	G	G	G	G	G	G	G
fig|270.38.peg.1091	5-carboxymethyl-2-oxo-hex-3- ene-1,7-dioate decarboxylase (EC 4.1.1.68) / 2-hydroxyhepta-2,4-diene-1,7-dioate isomerase (EC 5.3.3.-)	G	G	G	G	G	G	G
fig|270.38.peg.1092	5-carboxymethyl-2-hydroxymuconate semialdehyde dehydrogenase (EC 1.2.1.60)	GG	G	G	G	G	G	G
fig|270.38.peg.1093	4-hydroxyphenylacetate 3-monooxygenase (EC 1.14.14.9)	G	G	G	G	G	G	G
fig|270.38.peg.1094	NADH-FMN oxidoreductase		G	G	G	Ge	G	G
fig|270.38.peg.1095	3,4-dihydroxyphenylacetate 2,3-dioxygenase (EC 1.13.11.15)	GGG	GG	GG	GG	GeG	GeG	G
fig|270.38.peg.1096	ABC transporter, substrate-binding protein (cluster 4, leucine/isoleucine/valine/benzoate)	gg	G	G	G	Ge	Ge	GG
fig|270.38.peg.1097	Branched-chain amino acid ABC transporter, permease protein LivH (TC 3.A.1.4.1)	G	G	G	G	G	G
fig|270.38.peg.1098	ABC transporter, permease protein 2 (cluster 4, leucine/isoleucine/valine/benzoate) / ABC transporter, ATP-binding protein 1 (cluster 4, leucine/isoleucine/valine/benzoate)	G	G	G	G	G	Ge
fig|270.38.peg.1099	ABC transporter, ATP-binding protein 2 (cluster 4, leucine/isoleucine/valine/benzoate)	G	G	G	G		G	G
fig|270.38.peg.1100	Acyl-coenzyme A thioesterase PaaD (Pse.pu.) (E. coli PaaI)	G	ee	G	G	G	G	ee
fig|270.38.peg.1101	Phenylacetate-coenzyme A ligase (EC 6.2.1.30)	G	G	G	G	G	G	G
fig|270.38.peg.1102	hypothetical protein	G	G	G	G	G	G	G
fig|270.38.peg.1103	Cobyric acid synthase (EC 6.3.5.10) / Adenosylcobinamide kinase (EC 2.7.1.156) / Adenosylcobinamide-phosphate guanylyltransferase (EC 2.7.7.62)	G	GG	GG	GG	GG	GG	GG
fig|270.38.peg.1104	hypothetical protein		G	G	G	G	G
fig|270.38.peg.1105	L-threonine 3-O-phosphate decarboxylase (EC 4.1.1.81)	G	GG	GG	GG	GG	GG	GG
fig|270.38.peg.1106	Uncharacterized MFS-type transporter	GG	G	G	G	G	G	G
fig|270.38.peg.1107	Pyruvate,phosphate dikinase (EC 2.7.9.1)	G	G	G	G	G	GG
fig|270.38.peg.1108	ABC transporter, substrate-binding protein (cluster 1, maltose/g3p/polyamine/iron)
fig|270.38.peg.1109	Iron(III)-transport system permease protein SfuB
fig|270.38.peg.1110	ABC transporter, ATP-binding protein (cluster 1, maltose/g3p/polyamine/iron); ABC transporter, ATP-binding protein (cluster 10, nitrate/sulfonate/bicarbonate)		G	G	G	G	G
fig|270.38.peg.1111	hypothetical protein
fig|270.38.peg.1112	Response regulator of citrate/malate metabolism
fig|270.38.peg.1113	TRAP transporter solute receptor, TAXI family precursor		G	G	G	G	G
fig|270.38.peg.1114	Lactam utilization protein LamB	G	G	G	G	G	G	G
fig|270.38.peg.1115	TRAP dicarboxylate transporter, DctM subunit, unknown substrate 5	gg
fig|270.38.peg.1116	hypothetical protein	G
fig|270.38.peg.1117	TRAP transporter solute receptor, unknown substrate 5	G
fig|270.38.peg.1118	Hydroxymethylpyrimidine ABC transporter, substrate-binding component	G	G	G	G	G	G	G
fig|270.38.peg.1119	Hydroxymethylpyrimidine ABC transporter, transmembrane component	G	G	G	G	G	G	G
fig|270.38.peg.1120	ABC transporter, ATP-binding protein (cluster 1, maltose/g3p/polyamine/iron); ABC transporter, ATP-binding protein (cluster 10, nitrate/sulfonate/bicarbonate)	G	G	G	G	G	G	G
fig|270.38.peg.1121	hypothetical protein	G
fig|270.38.peg.1122	cyclase family protein	G						G
fig|270.38.peg.1123	Dipeptide transport system permease protein DppC (TC 3.A.1.5.2)	G						ee
fig|270.38.peg.1124	hypothetical protein	G						GG
fig|270.38.peg.1125	ABC transporter, substrate-binding protein (cluster 5, nickel/peptides/opines)	G						G
fig|270.38.peg.1126	Uncharacterized deacetylase	G						G
fig|270.38.peg.1127	Oxidoreductase, short-chain dehydrogenase/reductase family	G
fig|270.38.peg.1128	SAM-dependent methyltransferase YafE (UbiE paralog)	G
fig|270.38.peg.1129	Dipeptide ABC transporter, substrate-binding protein DppA (TC 3.A.1.5.2)	G
fig|270.38.peg.1130	Dipeptide ABC transporter, permease protein DppB (TC 3.A.1.5.2)	G
fig|270.38.peg.1131	Dipeptide ABC transporter, permease protein DppC (TC 3.A.1.5.2)	G
fig|270.38.peg.1132	N-acetylglucosamine-6-phosphate deacetylase (EC 3.5.1.25)	G	G	G	G	G	G	G
fig|270.38.peg.1133	Anhydro-N-acetylmuramic acid kinase (EC 2.7.1.170)	G
fig|270.38.peg.1134	Predicted transcriptional regulator of N-Acetylglucosamine utilization, GntR family	G
fig|270.38.peg.1135	Beta-lactamase class C-like and penicillin binding proteins (PBPs) superfamily	G
fig|270.38.peg.1136	N-acetylmuramic acid 6-phosphate etherase (EC 4.2.1.126)	G
fig|270.38.peg.1137	beta-N-acetylglucosaminidase (EC 3.2.1.52)	G
fig|270.38.peg.1138	N-acetyl-D-glucosamine ABC transporter, substrate-binding protein	GG	G	G	G	G	G
fig|270.38.peg.1139	N-acetyl-D-glucosamine ABC transporter, permease protein 1	G
fig|270.38.peg.1140	N-acetyl-D-glucosamine ABC transporter, permease protein 2	G
fig|270.38.peg.1141	Diaminopimelate decarboxylase (EC 4.1.1.20)	G
fig|270.38.peg.1142	hypothetical protein	G
fig|270.38.peg.1143	hypothetical protein	G
fig|270.38.peg.1144	hypothetical protein	G
fig|270.38.peg.1145	hypothetical protein	G
fig|270.38.peg.1146	hypothetical protein	G
fig|270.38.peg.1147	hypothetical protein	G
fig|270.38.peg.1148	hypothetical protein	G
fig|270.38.peg.1149	Glutamine amidotransferase, class I	G
fig|270.38.peg.1150	Maltodextrin glucosidase (EC 3.2.1.20)	G	G	G	G	G	G	gg
fig|270.38.peg.1151	Na+/H+ antiporter	G	G	G	G	G	G
fig|270.38.peg.1152	UspA	G	G	G	G	G	G
fig|270.38.peg.1153	hypothetical protein	G	G	G	G	G	G
fig|270.38.peg.1154	hypothetical protein		G	G	G	G
fig|270.38.peg.1155	hypothetical protein	G
fig|270.38.peg.1156	FIG01181425: hypothetical protein	G	G	G	G	G
fig|270.38.peg.1157	Uncharacterized MFS-type transporter	G	G	G	G	G
fig|270.38.peg.1158	Deoxyhypusine synthase (EC 2.5.1.46)	G	G	G	G	G
fig|270.38.peg.1159	MutS domain protein, family 4	G	G	G	G	G	ee
fig|270.38.peg.1160	MutS domain protein, family 5	G	G	G	G	G	G
fig|270.38.peg.1161	hypothetical protein	G	GGG	GGG	GG	GG	GG
fig|270.38.peg.1162	hypothetical protein	gg	G	G	G	G	ee
fig|270.38.peg.1163	Two-component transcriptional response regulator, OmpR family	G	G	G	G	G	ee
fig|270.38.peg.1164	Cytochrome c-552 precursor	G	G	G	G	G	G
fig|270.38.peg.1165	Manganese transport protein MntH	G	G	G	G	G	G	G
fig|270.38.peg.1166	hypothetical protein	G	G	G	G	G	G
fig|270.38.peg.1167	hypothetical protein	G	G	G	G	G	ee
fig|270.38.peg.1168	N-acetylglucosamine related transporter, NagX	gg	G	G	G	G	ee
fig|270.38.peg.1169	Twin-arginine translocation protein TatA	G	G	G	G	G
fig|270.38.peg.1170	hypothetical protein	G	GG	GG	G	G	G
fig|270.38.peg.1171	Two component transcriptional regulator, winged helix family	G	GG	GG	G	G	G
fig|270.38.peg.1172	putative membrane-associated phospholipid phosphatase, PAP2 superfamily	G	GG	GG	G	G	G
fig|270.38.peg.1173	Propeptide, PepSY amd peptidase M4	G	GG	GG	G	G	G
fig|270.38.peg.1174	Rubrerythrin	G	GG	GG	G	G	G
fig|270.38.peg.1175	hypothetical protein	G	GGG	GGG	GG	GG	GG
fig|270.38.peg.1176	hypothetical protein	GG	GGGG	GGGG	GGeG	GGG	eeGG	G
fig|270.38.peg.1177	hypothetical protein	G	G	G	G	G	G
fig|270.38.peg.1178	protease Do	G	G	G	G	G	G
fig|270.38.peg.1179	hypothetical protein	G	G	G	G	G	G
fig|270.38.peg.1180	Cytochrome c family protein	G	G	G	G	G	G
fig|270.38.peg.1181	Glucose-6-phosphate 1-dehydrogenase (EC 1.1.1.49)	G	ee	G	G	G	G
fig|270.38.peg.1182	6-phosphogluconate dehydrogenase, decarboxylating (EC 1.1.1.44)	G	ee	ee	ee	ee	G
fig|270.38.peg.1183	6-phosphogluconolactonase (EC 3.1.1.31), eukaryotic type	G	G	G	G	G	G
fig|270.38.peg.1184	Glucan 1,4-alpha-glucosidase (EC 3.2.1.3)	G	G	G	G	G	eee
fig|270.38.peg.1185	Ubiquinol-cytochrome C reductase iron-sulfur subunit (EC 1.10.2.2)	G	G	G	G	G	G
fig|270.38.peg.1186	Uncharacterized integral membrane protein SSO0015	G	GGG	GGG	GG	GG	G
fig|270.38.peg.1187	protein of unknown function DUF1634	G	GGG	GGG	G	GG	G
fig|270.38.peg.1188	hypothetical protein	G	G	G	G	G	G	G
fig|270.38.peg.1189	hypothetical protein		G	G	G	G	G	G
fig|270.38.peg.1190	hypothetical protein	G
fig|270.38.peg.1191	hypothetical protein	G
fig|270.38.peg.1192	ABC transporter, ATP-binding protein (cluster 10, nitrate/sulfonate/bicarbonate) / C-terminal AAA-associated domain	G	GG	GG	G	G	G
fig|270.38.peg.1193	ABC transporter, permease protein (cluster 10, nitrate/sulfonate/bicarbonate) / ABC transporter, permease protein (cluster 10, nitrate/sulfonate/bicarbonate)	G	GGG	GGG	GGe	GG	GG
fig|270.38.peg.1194	hypothetical protein	G
fig|270.38.peg.1195	hypothetical protein	G
fig|270.38.peg.1196	hypothetical protein	G
fig|270.38.peg.1197	hypothetical protein	G
fig|270.38.peg.1198	hypothetical protein	G
fig|270.38.peg.1199	Adenosylcobinamide-phosphate synthase (EC 6.3.1.10)	G	G	G	G	G	G	G
fig|270.38.peg.1200	hypothetical protein	G
fig|270.38.peg.1201	OsmC family protein	G
fig|270.38.peg.1202	transcriptional activator domain	G
fig|270.38.peg.1203	Alpha-ribazole-5'-phosphate phosphatase (EC 3.1.3.73)	G	G	G	G	G	G	G
fig|270.38.peg.1204	Nicotinate-nucleotide--dimethylbenzimidazole phosphoribosyltransferase (EC 2.4.2.21)	G	ee	ee	ee	ee	ee	ee
fig|270.38.peg.1205	Cobalamin synthase (EC 2.7.8.26)	G	G	G	G	G	Ge	G
fig|270.38.peg.1206	Cob(I)alamin adenosyltransferase (EC 2.5.1.17) @ Cob(I)alamin adenosyltransferase (EC 2.5.1.17), clustered with cobalamin synthesis	G	G	G	G	G	G	G
fig|270.38.peg.1207	hypothetical protein	G	G	G	G	G	G	G
fig|270.38.peg.1208	Cobyrinic acid a,c-diamide synthetase (EC 6.3.5.11)	G	G	G	G	G	G	G
fig|270.38.peg.1209	Sulfate adenylyltransferase (EC 2.7.7.4)	G	GG	GG	GG	GG	GG	G
fig|270.38.peg.1210	Uroporphyrinogen-III methyltransferase (EC 2.1.1.107)	G	GGG	GGG	GGG	GGG	GGG	G
fig|270.38.peg.1211	Putative sulfate permease	G	GG	GG	GG	GG	GG	G
fig|270.38.peg.1212	Phosphoadenylyl-sulfate reductase [thioredoxin] (EC 1.8.4.8)	G	GG	GG	GG	GG	GG	G
fig|270.38.peg.1213	Precorrin-2 oxidase (EC 1.3.1.76) @ Sirohydrochlorin ferrochelatase activity of CysG (EC 4.99.1.4)	G	GGG	GGG	GGG	GGG	GGG	G
fig|270.38.peg.1214	Putative uroporphyrinogen-III synthase (EC 4.2.1.75), related to YjjA (in BS)	G	GGG	GGG	GGG	GeeG	GGG	G
fig|270.38.peg.1215	Ferredoxin--sulfite reductase (EC 1.8.7.1)	gg	GGe	eeee	eeee	eeee	GGe	G
fig|270.38.peg.1216	Thiamin-phosphate pyrophosphorylase (EC 2.5.1.3)	G	GG	GG	GG	GG	GG	G
fig|270.38.peg.1217	Sulfur carrier protein ThiS	G	GG	GG	GG	GG	GG	G
fig|270.38.peg.1218	Thiazole synthase (EC 2.8.1.10)	G	GG	Ge	Ge	Ge	GG	G
fig|270.38.peg.1219	Glycine oxidase ThiO (EC 1.4.3.19)	G	eeG	Ge	G	Ge	GG	G
fig|270.38.peg.1220	Phosphomethylpyrimidine synthase ThiC (EC 4.1.99.17)	G	GG	GG	GG	GG	GG	G
fig|270.38.peg.1221	Death on curing protein, Doc toxin	G	G	G	G	G	G
fig|270.38.peg.1222	hypothetical protein	G
fig|270.38.peg.1223	Hydroxymethylpyrimidine phosphate kinase ThiD (EC 2.7.4.7)	G	Ggg	Ge	GG	ee	ee	G
fig|270.38.peg.1224	Oxidoreductase, short-chain dehydrogenase/reductase family	G	G	G	G	G	G	G
fig|270.38.peg.1225	Long-chain-fatty-acid--CoA ligase (EC 6.2.1.3)	G	G	G	G	G	G	G
fig|270.38.peg.1226	contains maoC-like domain	G	G	G	G	G	G	G
fig|270.38.peg.1227	Acyl-CoA dehydrogenase	G	gg	gg	gg	gg	gg	G
fig|270.38.peg.1228	Transcriptional regulator, AcrR family	GG	G	G	G	G	G	G
fig|270.38.peg.1229	Fructose-bisphosphate aldolase/bisphosphatase ancestral bifunctional (EC 4.1.2.13) (EC 3.1.3.11)	G	G	G	G	G	G	G
fig|270.38.peg.1230	hypothetical protein
fig|270.38.peg.1231	hypothetical protein	G
fig|270.38.peg.1232	hypothetical protein
fig|270.38.peg.1233	hypothetical protein
fig|270.38.peg.1234	hypothetical protein
fig|270.38.peg.1235	putative esterase
fig|270.38.peg.1236	Branched-chain amino acid ABC transporter, ATP-binding protein LivF (TC 3.A.1.4.1)	GG
fig|270.38.peg.1237	Urea ABC transporter, ATPase protein UrtD
fig|270.38.peg.1238	Branched-chain amino acid transport system permease protein LivM (TC 3.A.1.4.1)
fig|270.38.peg.1239	High-affinity branched-chain amino acid transport system permease protein LivH (TC 3.A.1.4.1)	G
fig|270.38.peg.1240	hypothetical protein	G
fig|270.38.peg.1241	Oxidoreductase, short-chain dehydrogenase/reductase family
fig|270.38.peg.1242	Phenylacetate-coenzyme A ligase (EC 6.2.1.30)
fig|270.38.peg.1243	hypothetical protein		G			G	G
fig|270.38.peg.1244	Acyl-CoA dehydrogenase
fig|270.38.peg.1245	hypothetical protein
fig|270.38.peg.1246	hypothetical protein
fig|270.38.peg.1247	Phosphoglycerate mutase family protein	G
fig|270.38.peg.1248	hypothetical protein
fig|270.38.peg.1249	Globin domain
fig|270.38.peg.1250	hypothetical protein
fig|270.38.peg.1251	hypothetical protein
fig|270.38.peg.1252	hypothetical protein
fig|270.38.peg.1253	Transcriptional regulator, IclR family
fig|270.38.peg.1254	hypothetical protein	G
fig|270.38.peg.1255	ABC transporter, substrate-binding protein (cluster 5, nickel/peptides/opines)	G
fig|270.38.peg.1256	ABC transporter, permease protein 1 (cluster 5, nickel/peptides/opines)	G
fig|270.38.peg.1257	ABC transporter, permease protein 2 (cluster 5, nickel/peptides/opines)	G
fig|270.38.peg.1258	hypothetical protein
fig|270.38.peg.1259	Gamma-glutamyltranspeptidase (EC 2.3.2.2) @ Glutathione hydrolase (EC 3.4.19.13)	G	G	G	G	G	G	G
fig|270.38.peg.1260	Glycogen debranching enzyme	G
fig|270.38.peg.1261	Domain of unknown function / ABC transporter, permease protein 2 (cluster 1, maltose/g3p/polyamine/iron)	G
fig|270.38.peg.1262	N-acetyl-D-glucosamine ABC transporter, permease protein 1	G
fig|270.38.peg.1263	ABC transporter, substrate-binding protein (cluster 1, maltose/g3p/polyamine/iron)	G
fig|270.38.peg.1264	Transcriptional regulator, LacI family	G	G	G	G	G	G
fig|270.38.peg.1265	hypothetical protein	G
fig|270.38.peg.1266	Acyl-CoA hydrolase (EC 3.1.2.20)	G	G	G	G	G	G	G
fig|270.38.peg.1267	5-methyltetrahydropteroyltriglutamate--homocysteine methyltransferase (EC 2.1.1.14)	G	ee	ee	ee	ee	ee	ee
fig|270.38.peg.1268	Ribonucleotide reductase of class Ia (aerobic), beta subunit (EC 1.17.4.1)	G	G	G	G	G	G	G
fig|270.38.peg.1269	Ribonucleotide reductase of class Ia (aerobic), alpha subunit (EC 1.17.4.1)	G	G	G	G	G	Ge	G
fig|270.38.peg.1270	hypothetical protein	G
fig|270.38.peg.1271	Acetoin dehydrogenase E1 component alpha-subunit (EC 2.3.1.190)	G
fig|270.38.peg.1272	Acetoin dehydrogenase E1 component beta-subunit (EC 2.3.1.190)	G
fig|270.38.peg.1273	hypothetical protein	G
fig|270.38.peg.1274	TRAP-type C4-dicarboxylate transport system, periplasmic component	G
fig|270.38.peg.1275	hypothetical protein	G
fig|270.38.peg.1276	TRAP-type C4-dicarboxylate transport system, large permease component	G
fig|270.38.peg.1277	Uncharacterized MFS-type transporter	G
fig|270.38.peg.1278	DeoR-family transcriptional regulator	G
fig|270.38.peg.1279	Uncharacterized protein STM1615	G
fig|270.38.peg.1280	Xylulose kinase (EC 2.7.1.17)	G
fig|270.38.peg.1281	Oxidoreductase, short-chain dehydrogenase/reductase family	G
fig|270.38.peg.1282	Maltodextrin ABC transporter, permease protein MdxG	G	G	G	G	G	G
fig|270.38.peg.1283	ABC transporter, substrate-binding protein (cluster 1, maltose/g3p/polyamine/iron)	G
fig|270.38.peg.1284	binding-protein-dependent transport systems inner membrane component	G
fig|270.38.peg.1285	hypothetical protein	G
fig|270.38.peg.1286	hypothetical protein	G
fig|270.38.peg.1287	ABC transporter, substrate-binding protein (cluster 1, maltose/g3p/polyamine/iron)	G
fig|270.38.peg.1288	hypothetical protein	G
fig|270.38.peg.1289	hypothetical protein	G
fig|270.38.peg.1290	hypothetical protein	G						G
fig|270.38.peg.1291	5'-nucleotidase SurE (EC 3.1.3.5)	G	G	G	G	G	G	G
fig|270.38.peg.1292	Glycerol-3-phosphate ABC transporter, substrate-binding protein UgpB	GGGG
fig|270.38.peg.1293	Inositol transport system permease protein	GGG
fig|270.38.peg.1294	Glycerol-3-phosphate ABC transporter, permease protein UgpA (TC 3.A.1.1.3)	GG
fig|270.38.peg.1295	Putative uncharacterized protein TTHB071	G						G
fig|270.38.peg.1296	hypothetical protein	G
fig|270.38.peg.1297	hypothetical protein	G
fig|270.38.peg.1298	hypothetical protein	G
fig|270.38.peg.1299	Alkaline phosphatase (EC 3.1.3.1)	G	G	G	G	G	G	G
fig|270.38.repeat.12	repeat region
fig|270.38.peg.1300	ABC transporter, ATP-binding protein (cluster 3, basic aa/glutamine/opines)	G				G
fig|270.38.peg.1301	ABC transporter, permease protein (cluster 3, basic aa/glutamine/opines)	G						G
fig|270.38.peg.1302	ABC transporter, permease protein (cluster 3, basic aa/glutamine/opines)	G						G
fig|270.38.peg.1303	ABC transporter, substrate-binding protein (cluster 3, basic aa/glutamine/opines)	G						G
fig|270.38.peg.1304	hypothetical protein	G
fig|270.38.peg.1305	Urease accessory protein UreG	G	G	G	G	G	G	G
fig|270.38.peg.1306	hypothetical protein	G
fig|270.38.peg.1307	hypothetical protein	G
fig|270.38.peg.1308	Urease alpha subunit (EC 3.5.1.5)	G
fig|270.38.peg.1309	Urease beta subunit (EC 3.5.1.5)	G
fig|270.38.peg.1310	hypothetical protein	G
fig|270.38.peg.1311	Urease gamma subunit (EC 3.5.1.5)	G
fig|270.38.peg.1312	Urea ABC transporter, ATPase protein UrtE	G
fig|270.38.peg.1313	Urea ABC transporter, ATPase protein UrtD	G
fig|270.38.peg.1314	Urea ABC transporter, permease protein UrtC	G
fig|270.38.peg.1315	Urea ABC transporter, permease protein UrtB	G						G
fig|270.38.peg.1316	Urea ABC transporter, substrate-binding protein UrtA	G
fig|270.38.peg.1317	COGs COG3339	G
fig|270.38.peg.1318	RNA polymerase ECF-type sigma factor	G	G	G	G	G	G	G
fig|270.38.peg.1319	hypothetical protein	G	G	G	G	G	G	ee
fig|270.38.peg.1320	hypothetical protein	G						gg
fig|270.38.peg.1321	hypothetical protein	G						G
fig|270.38.peg.1322	Copper binding protein, plastocyanin/azurin family	G	G	G	G	G	G	G
fig|270.38.peg.1323	Dihydroneopterin triphosphate pyrophosphohydrolase type 2 (nudB)	G
fig|270.38.peg.1324	hypothetical protein	G
fig|270.38.peg.1325	hypothetical protein	G
fig|270.38.peg.1326	hypothetical protein	G
fig|270.38.peg.1327	hypothetical protein	GG
fig|270.38.peg.1328	hypothetical protein	G
fig|270.38.peg.1329	hypothetical protein
fig|270.38.peg.1330	hypothetical protein	G
fig|270.38.peg.1331	Protein of unknown function (DUF1501)	G
fig|270.38.peg.1332	Site-specific tyrosine recombinase XerC	G	GG	GG	GGe	GG	GGe	G
fig|270.38.peg.1333	Heme-degrading monooxygenase, staphylobilin-producing (EC 1.14.99.48)	G	G	G	G	G	G
fig|270.38.peg.1334	Transcriptional regulator, AcrR family	G	G	G	G	G	G	G
fig|270.38.peg.1335	1,2-phenylacetyl-CoA epoxidase, subunit A (EC 1.14.13.149)	G	G	G	G	G	G	G
fig|270.38.peg.1336	Phenylacetate-CoA oxygenase, PaaH2 subunit	G	G	G	G	G	G	G
fig|270.38.peg.1337	1,2-phenylacetyl-CoA epoxidase, subunit C (EC 1.14.13.149)	gg	G	G	G	G	G	G
fig|270.38.peg.1338	1,2-phenylacetyl-CoA epoxidase, subunit D (EC 1.14.13.149)	G	G	ee	ee	ee	ee	ee
fig|270.38.peg.1339	3-oxo-5,6-dehydrosuberyl-CoA semialdehyde dehydrogenase (EC 1.2.1.91) / 2-oxepin-2(3H)-ylideneacetyl-CoA hydrolase (EC 3.3.2.12)	G	G	G	G	G	G	G
fig|270.38.peg.1340	Transcriptional regulator, HxlR family	G	G	G	G	G	G	G
fig|270.38.peg.1341	Bacterioferritin (EC 1.16.3.1)	G	GG	GG	GG	GG	GG	GG
fig|270.38.peg.1342	L-aspartate oxidase (EC 1.4.3.16)	G	G	G	G	G	G	Ge
fig|270.38.peg.1343	Quinolinate synthetase (EC 2.5.1.72)	G	G	G	G	G	G	Ge
fig|270.38.peg.1344	PilT protein domain protein		G	G	G	G	G	G
fig|270.38.peg.1345	hypothetical protein		G	G	G	G	G	G
fig|270.38.peg.1346	Quinolinate phosphoribosyltransferase [decarboxylating] (EC 2.4.2.19)	G	G	Ge	G	G	G	G
fig|270.38.peg.1347	hypothetical protein		G	G	G	G	G
fig|270.38.peg.1348	hypothetical protein		G	ee	G	G	G
fig|270.38.peg.1349	Subtilisin precursor		GGe	GGe	GGe	GGe	eeG
fig|270.38.peg.1350	hypothetical protein		G	G	G	G	G
fig|270.38.peg.1351	TPR repeat	G	eeG	GG	Gee	GG	GG
fig|270.38.peg.1352	Uncharacterized protein YyaL	G	G	G	G	G	G	G
fig|270.38.peg.1353	3-ketoacyl-CoA thiolase (EC 2.3.1.16) @ Acetyl-CoA acetyltransferase (EC 2.3.1.9)	G	G	G	G	G	G	G
fig|270.38.peg.1354	Allophanate hydrolase 2 subunit 1 (EC 3.5.1.54) / Allophanate hydrolase 2 subunit 2 (EC 3.5.1.54)	G	G	G	G	G	G	G
fig|270.38.peg.1355	Uncharacterized MFS-type transporter	G	G	G	ee	ee	ee
fig|270.38.peg.1356	Transcriptional regulator, MarR family	GG	G	G	G	G	G
fig|270.38.peg.1357	Acyl-CoA dehydrogenase	G	G	G	G	G	G
fig|270.38.peg.1358	Tungsten-containing aldehyde:ferredoxin oxidoreductase (EC 1.2.7.5)	G	G	G	ggG	G	G	G
fig|270.38.peg.1359	hypothetical protein		G	G	G	G	G	G
fig|270.38.peg.1360	Carbon-nitrogen hydrolase		G	G	G	G	G	G
fig|270.38.peg.1361	Gamma-aminobutyrate:alpha-ketoglutarate aminotransferase (EC 2.6.1.19)		G	G	G	G	G	G
fig|270.38.peg.1362	Spermidine/putrescine import ABC transporter substrate-binding protein PotD (TC 3.A.1.11.1)		G	G	G	G	G	G
fig|270.38.peg.1363	Spermidine/putrescine import ABC transporter permease protein PotC (TC 3.A.1.11.1)		G	G	G	G	G	G
fig|270.38.peg.1364	Spermidine/putrescine import ABC transporter permease protein PotB (TC 3.A.1.11.1)		G	G	G	G	G	G
fig|270.38.peg.1365	Spermidine/putrescine import ABC transporter ATP-binding protein PotA (TC 3.A.1.11.1)		G	G	G	G	G	G
fig|270.38.peg.1366	Aminotransferase, class III		G	G	G	G	G
fig|270.38.peg.1367	4-aminobutyraldehyde dehydrogenase (EC 1.2.1.19)	G	G	G	G	G	G
fig|270.38.peg.1368	Spermidine/putrescine import ABC transporter permease protein PotC (TC 3.A.1.11.1)		G	G	G	G	G
fig|270.38.peg.1369	Spermidine/putrescine import ABC transporter permease protein PotB (TC 3.A.1.11.1)		G	G	G	G	G
fig|270.38.peg.1370	Spermidine/putrescine import ABC transporter ATP-binding protein PotA (TC 3.A.1.11.1)		G	G	G	G	G
fig|270.38.peg.1371	Spermidine/putrescine import ABC transporter substrate-binding protein PotD (TC 3.A.1.11.1)		G	G	G	G	G
fig|270.38.peg.1372	Gamma-aminobutyrate:alpha-ketoglutarate aminotransferase (EC 2.6.1.19)		G	G	G	G	G	G
fig|270.38.peg.1373	hypothetical protein		G	G	G	G	G	G
fig|270.38.peg.1374	Isopentenyl-diphosphate Delta-isomerase (EC 5.3.3.2)	G	G	G	G	G	G	G
fig|270.38.peg.1375	hypothetical protein	G	G	G	G	G	G	G
fig|270.38.peg.1376	Zinc ABC transporter, substrate-binding protein ZnuA	GG	G	G	G	G	G	G
fig|270.38.peg.1377	Galactokinase (EC 2.7.1.6)	G	G	G	G	G	G	G
fig|270.38.peg.1378	NADH-ubiquinone oxidoreductase chain F (EC 1.6.5.3)	G	G	G	G	G	G	G
fig|270.38.peg.1379	anaerobic dehydrogenase	G	ee	ee	ee	ee	G
fig|270.38.peg.1380	NAD-dependent formate dehydrogenase alpha subunit	G	GG	GG	GG	GG	GG	G
fig|270.38.peg.1381	TRAP transporter solute receptor, unknown substrate 6	G	G	G	G	G	G	G
fig|270.38.peg.1382	hypothetical protein	G	G	G	G	G	G	G
fig|270.38.peg.1383	Two-component system sensor histidine kinase	G	G	G	G	G	G	G
fig|270.38.peg.1384	Acyl-CoA dehydrogenase, short-chain specific (EC 1.3.8.1)	G	G	G	G	G	G	G
fig|270.38.peg.1385	Electron transfer flavoprotein, beta subunit	G	G	G	G	G	G	G
fig|270.38.peg.1386	Electron transfer flavoprotein, alpha subunit	G	G	G	G	G	G	G
fig|270.38.peg.1387	FIG01181392: hypothetical protein	G	G	G	G	G	G	G
fig|270.38.peg.1388	Acetyl-coenzyme A carboxyl transferase alpha chain (EC 6.4.1.2) / Acetyl-coenzyme A carboxyl transferase beta chain (EC 6.4.1.2); Propionyl-CoA carboxylase beta chain (EC 6.4.1.3); Methylmalonyl-CoA decarboxylase, alpha chain (EC 4.1.1.41)	G	G	G	G	G	G	G
fig|270.38.peg.1389	two component response regulator	G
fig|270.38.peg.1390	hypothetical protein
fig|270.38.peg.1391	Uracil-DNA glycosylase, family 5 (EC 3.2.2.27)	G	G	G	G	G	G	G
fig|270.38.peg.1392	DNA polymerase beta family	G	G	G	G	G	G	G
fig|270.38.peg.1393	hypothetical protein	G	G	G	G	G	G	G
fig|270.38.peg.1394	Putative dihydropyrimidine dehydrogenase [NADP+], similar to dihydroorotate dehydrogenase	G	G	G	G	G	G	G
fig|270.38.peg.1395	Pyruvate-flavodoxin oxidoreductase	G	G	G	ee	G	G
fig|270.38.peg.1396	hypothetical protein	G
fig|270.38.peg.1397	Aminopeptidase S (Leu, Val, Phe, Tyr preference) (EC 3.4.11.24)	G	G	G	G	G	G	G
fig|270.38.peg.1398	O-acetylhomoserine sulfhydrylase (EC 2.5.1.49) @ O-succinylhomoserine sulfhydrylase (EC 2.5.1.48)	G	G	G	G	G	G	G
fig|270.38.peg.1399	Universal stress protein family	G	G	G	G	G	G	G
fig|270.38.peg.1400	33 kDa chaperonin HslO	G	G	G	ee	G	ee	G
fig|270.38.peg.1401	Cysteinyl-tRNA synthetase (EC 6.1.1.16)	G	G	G	G	G	G	G
fig|270.38.peg.1402	Long chain acyl-CoA dehydrogenase [fadN-fadA-fadE operon] (EC 1.3.8.8)	G	ee	ee	ee	ee	G	ee
fig|270.38.peg.1403	3-ketoacyl-CoA thiolase [fadN-fadA-fadE operon] (EC 2.3.1.16)	G	G	Ge	G	Gee	G	G
fig|270.38.peg.1404	3-hydroxyacyl-CoA dehydrogenase [fadN-fadA-fadE operon] (EC 1.1.1.35) / Enoyl-CoA hydratase [fadN-fadA-fadE operon] (EC 4.2.1.17)	G	G	G	G	G	G	G
fig|270.38.peg.1405	Transcription-repair coupling factor	G	G	G	G	ee	G	ee
fig|270.38.peg.1406	DegV family protein	G	G	G	G	G	G	G
fig|270.38.peg.1407	hypothetical protein
fig|270.38.peg.1408	Glycosyltransferase	GG	ggG	ggG	Ggg	ggG	ggG	gge
fig|270.38.peg.1409	Uncharacterized MFS-type transporter	G	G	G	G	G	G	G
fig|270.38.peg.1410	Polysaccharide deacetylase	G	G	G	G	G	G	G
fig|270.38.peg.1411	Uncharacterized DUF554 membrane protein	G	G	G	G	G	G	G
fig|270.38.peg.1412	Aspartyl-tRNA(Asn) amidotransferase subunit C (EC 6.3.5.6) @ Glutamyl-tRNA(Gln) amidotransferase subunit C (EC 6.3.5.7)	G	G	G	G	G	G	G
fig|270.38.peg.1413	Seryl-tRNA synthetase (EC 6.1.1.11)	G	G	G	G	G	G	G
fig|270.38.peg.1414	N-acylamino acid racemase	G	G	G	G	G	G	G
fig|270.38.peg.1415	hypothetical protein	G	G	G	G	G	G	G
fig|270.38.peg.1416	probable chlorohydrolase	G	G	G	G	G	G	G
fig|270.38.peg.1417	LmbE-related protein	G	GG	GG	GG	GG	GG	G
fig|270.38.peg.1418	Chorismate mutase II (EC 5.4.99.5)	G	G	G	G	G	G	G
fig|270.38.peg.1419	Aldehyde dehydrogenase B (EC 1.2.1.22)	G	G	G	G	G	G	G
fig|270.38.peg.1420	Phosphopantetheine adenylyltransferase (EC 2.7.7.3)	G	G	G	G	G	G	G
fig|270.38.peg.1421	16S rRNA (guanine(966)-N(2))-methyltransferase (EC 2.1.1.171)	G	G	G	G	G	G	G
fig|270.38.peg.1422	hypothetical protein	GG	ee	ee	ee	ee	ee	ee
fig|270.38.rna.32	tRNA-Pro-CGG
fig|270.38.peg.1423	O-acetylhomoserine sulfhydrylase (EC 2.5.1.49) @ O-succinylhomoserine sulfhydrylase (EC 2.5.1.48)	G	G	G	G	G	G	ee
fig|270.38.peg.1424	Homoserine O-acetyltransferase (EC 2.3.1.31)	G	G	G	G	G	G	G
fig|270.38.peg.1425	tRNA-5-carboxymethylaminomethyl-2-thiouridine(34) synthesis protein MnmE	G	G	G	G	G	G	G
fig|270.38.peg.1426	Glutamate-1-semialdehyde 2,1-aminomutase (EC 5.4.3.8)	G	G	G	G	G	G	G
fig|270.38.peg.1427	Acetoin dehydrogenase E1 component beta-subunit (EC 2.3.1.190)	G	G	G	G	G	G	G
fig|270.38.peg.1428	Acetoin dehydrogenase E1 component alpha-subunit (EC 2.3.1.190)	G	G	G	G	G	G	G
fig|270.38.peg.1429	Aspartate aminotransferase (EC 2.6.1.1)	G	G	G	G	G	G	G
fig|270.38.peg.1430	Triosephosphate isomerase (EC 5.3.1.1)	G	G	G	G	G	G	G
fig|270.38.peg.1431	Phosphoglycerate kinase (EC 2.7.2.3)	G	G	G	G	G	G	G
fig|270.38.peg.1432	NAD-dependent glyceraldehyde-3-phosphate dehydrogenase (EC 1.2.1.12)	G	G	G	G	G	G	G
fig|270.38.peg.1433	Substrate-specific component BioY of biotin ECF transporter	G	G	G	G	G	G	G
fig|270.38.peg.1434	Aliphatic amidase AmiE (EC 3.5.1.4)	G	G	G	G	G	G	G
fig|270.38.peg.1435	tmRNA-binding protein SmpB	G	G	G	G	G	G	G
fig|270.38.peg.1436	N-acetylmuramoyl-L-alanine amidase (EC 3.5.1.28)	G	G	G	G	G	G	G
fig|270.38.peg.1437	hypothetical protein	G	G	G	G	G	G	G
fig|270.38.peg.1438	Chromosome partition protein smc	G	eee	eee	eeG	eee	eee	eee
fig|270.38.peg.1439	MazG-related NTP pyrophosphohydrolase BB0760	G	G	G	G	G	G	G
fig|270.38.peg.1440	Alkyl hydroperoxide reductase subunit C-like protein	G
fig|270.38.peg.1441	hypothetical protein	G	G	G	G	G	G	G
fig|270.38.peg.1442	Putative membrane protease YugP	G	G	G	G	G	G	G
fig|270.38.peg.1443	Thiosulfate sulfurtransferase, rhodanese (EC 2.8.1.1)	G	G	G	GG	G	G	G
fig|270.38.peg.1444	L-serine dehydratase, alpha subunit (EC 4.3.1.17)	G	G	G	G	G	G	G
fig|270.38.peg.1445	Two-component transcriptional response regulator, LuxR family	G	G	G	G	G	G	G
fig|270.38.peg.1446	LSU ribosomal protein L19p	G	G	G	G	G	G	G
fig|270.38.peg.1447	tRNA (guanine(37)-N(1))-methyltransferase (EC 2.1.1.228)	G	G	G	G	G	G	G
fig|270.38.peg.1448	16S rRNA processing protein RimM	G	G	G	G	G	G	G
fig|270.38.peg.1449	KH domain RNA binding protein YlqC	G	G	G	G	G	G	G
fig|270.38.peg.1450	SSU ribosomal protein S16p	G	G	G	G	G	G	G
fig|270.38.peg.1451	Signal recognition particle protein Ffh	G	G	G	G	G	G	G
fig|270.38.peg.1452	Mg/Co/Ni transporter MgtE, CBS domain-containing	G	G	G	G	G	G	G
fig|270.38.peg.1453	ADP-ribosylglycohydrolase	G	GG	GG	G	GG	GG	G
fig|270.38.peg.1454	S-adenosylmethionine:tRNA ribosyltransferase-isomerase (EC 2.4.99.17)	G	G	G	GGe	G	G	G
fig|270.38.peg.1455	hypothetical protein	G	G	G	G	G	G	G
fig|270.38.peg.1456	Phosphoenolpyruvate carboxylase (EC 4.1.1.31)	G	G	G	G	G	G	G
fig|270.38.peg.1457	2',3'-cyclic-nucleotide 2'-phosphodiesterase, Bsub YmdB	Ggg	G	G	G	G	G	G
fig|270.38.peg.1458	hypothetical protein	G
fig|270.38.peg.1459	hypothetical protein	G	G	G	G	G	G	G
fig|270.38.peg.1460	DNA recombination and repair protein RecO	G	G	G	G	G	G	G
fig|270.38.peg.1461	Transcription elongation factor GreA	G	G	G	G	G	G	G
fig|270.38.peg.1462	Aminodeoxychorismate lyase (EC 4.1.3.38)	G	G	G	ee	ee	ee	ee
fig|270.38.peg.1463	Para-aminobenzoate synthase, aminase component (EC 2.6.1.85) / Para-aminobenzoate synthase, amidotransferase component (EC 2.6.1.85)	G	GGe	GG	eeG	eeG	GG	G
fig|270.38.peg.1464	5-methyltetrahydrofolate--homocysteine methyltransferase (EC 2.1.1.13)	G	G	G	G	G	G	G
fig|270.38.peg.1465	Nicotinate phosphoribosyltransferase (EC 6.3.4.21)	G	G	G	G	G	G	G
fig|270.38.peg.1466	ATP-dependent Clp protease ATP-binding subunit ClpX	G	G	G	G	G	G	G
fig|270.38.peg.1467	ATP-dependent Clp protease proteolytic subunit ClpP (EC 3.4.21.92)	G	G	G	G	G	G	G
fig|270.38.peg.1468	Cell division trigger factor (EC 5.2.1.8)	G	G	G	G	G	G	G
fig|270.38.rna.33	tRNA-Leu-TAG
fig|270.38.rna.34	tRNA-His-GTG
fig|270.38.peg.1469	hypothetical protein	G	G	G	G	G	G	G
fig|270.38.peg.1470	Carbamoyl-phosphate synthase large chain (EC 6.3.5.5)	G	G	G	G	G	G	G
fig|270.38.peg.1471	protein from nitrogen regulatory protein P-II (GLNB) family, ortholog YAAQ B. subtilis	G	G	G	G	G	G	G
fig|270.38.peg.1472	tRNA (adenine(58)-N(1))-methyltransferase (EC 2.1.1.220)	GG	G	G	G	G	G	G
fig|270.38.peg.1473	Fibronectin/fibrinogen-binding protein	G	G	G	G	G	Ge	G
fig|270.38.peg.1474	Aspartate 1-decarboxylase (EC 4.1.1.11)	G	G	G	G	G	G	G
fig|270.38.peg.1475	Menaquinone via futalosine polyprenyltransferase (MenA homolog)	G	G	G	G	G	G	G
fig|270.38.peg.1476	RNA polymerase sigma-70 factor		ggg	ggg	ggg	ggg	ggg
fig|270.38.peg.1477	FIG111991: hypothetical protein		G	G	G	G	G
fig|270.38.peg.1478	Copper binding protein, plastocyanin/azurin family		G	G	G	G	G
fig|270.38.peg.1479	hypothetical protein		G	G	G	G	G
fig|270.38.peg.1480	UPF0340 protein YwlG	G	G	G	G	G	G	G
fig|270.38.peg.1481	Serine--glyoxylate aminotransferase (EC 2.6.1.45)	G	G	G	G	G	G	G
fig|270.38.peg.1482	Formate hydrogenlyase subunit 7-like protein	G	G	G	G	G	G	G
fig|270.38.peg.1483	Hydrogenase-4 component G	G	G	G	G	G	G
fig|270.38.peg.1484	Hydrogenase-4 component F	G	G	ee	G	ee	G
fig|270.38.peg.1485	Hydrogenase-4 component E	G	G	G	G	G	G
fig|270.38.peg.1486	Hydrogenase-4 component C	G	G	G	ee	ee	G
fig|270.38.peg.1487	Hydrogenase-4 component B	G	G	G	G	G	G
fig|270.38.peg.1488	Transcriptional regulator, ArsR family	G	G	G	G	G	G
fig|270.38.peg.1489	hypothetical protein	G	G	ee	ee	G	ee	G
fig|270.38.peg.1490	Large-conductance mechanosensitive channel	G	G	G	G	G	G	G
fig|270.38.peg.1491	ABC transporter, ATP-binding protein (cluster 1, maltose/g3p/polyamine/iron); ABC transporter, ATP-binding protein (cluster 10, nitrate/sulfonate/bicarbonate)	G	G	G	G	G	G	GG
fig|270.38.peg.1492	Uridine kinase (EC 2.7.1.48)	G	G	G	G	G	G	G
fig|270.38.peg.1493	Polysaccharide biosynthesis protein X	G	G	G	G	G	G	G
fig|270.38.peg.1494	Polysaccharide pyruvyl transferase CsaB	G	G	G	G	G	G	G
fig|270.38.peg.1495	hypothetical protein	G	G	G	G	G	G	G
fig|270.38.peg.1496	hypothetical protein TTC0206	G	G	G	G	G	G	G
fig|270.38.peg.1497	Aspartyl-tRNA(Asn) amidotransferase subunit A (EC 6.3.5.6) @ Glutamyl-tRNA(Gln) amidotransferase subunit A (EC 6.3.5.7)	G	G	G	G	G	G	G
fig|270.38.peg.1498	tRNA dimethylallyltransferase (EC 2.5.1.75)	G	G	G	G	G	G	G
fig|270.38.peg.1499	Probable small heat shock protein	G	G	G	G	G	G	G
fig|270.38.peg.1500	Thymidine kinase (EC 2.7.1.21)	G	G	G	GG	G	G	G
fig|270.38.peg.1501	hypothetical protein		G	G	G	G	G	G
fig|270.38.peg.1502	LSU ribosomal protein L31p @ LSU ribosomal protein L31p, zinc-dependent	G	G	G	G	G	G	G
fig|270.38.peg.1503	hypothetical protein	G	G	G	G	G	G	G
fig|270.38.peg.1504	hypothetical protein
fig|270.38.peg.1505	hypothetical protein
fig|270.38.peg.1506	hypothetical protein
fig|270.38.peg.1507	hypothetical protein
fig|270.38.peg.1508	hypothetical protein
fig|270.38.peg.1509	hypothetical protein
fig|270.38.peg.1510	hypothetical protein
fig|270.38.peg.1511	hypothetical protein
fig|270.38.peg.1512	hypothetical protein
fig|270.38.peg.1513	hypothetical protein
fig|270.38.peg.1514	hypothetical protein
fig|270.38.peg.1515	hypothetical protein
fig|270.38.peg.1516	hypothetical protein
fig|270.38.peg.1517	hypothetical protein
fig|270.38.peg.1518	hypothetical protein
fig|270.38.peg.1519	hypothetical protein
fig|270.38.peg.1520	hypothetical protein
fig|270.38.peg.1521	hypothetical protein
fig|270.38.peg.1522	hypothetical protein
fig|270.38.peg.1523	Phage protein Mup29, H
fig|270.38.peg.1524	Mu-like prophage FluMu protein gp28
fig|270.38.peg.1525	FIG00789722: hypothetical protein
fig|270.38.peg.1526	hypothetical protein
fig|270.38.peg.1527	FIG00789047: hypothetical protein
fig|270.38.peg.1528	hypothetical protein
fig|270.38.peg.1529	hypothetical protein
fig|270.38.peg.1530	hypothetical protein	G						G
fig|270.38.peg.1531	hypothetical protein
fig|270.38.peg.1532	hypothetical protein
fig|270.38.peg.1533	hypothetical protein
fig|270.38.peg.1534	hypothetical protein
fig|270.38.peg.1535	hypothetical protein
fig|270.38.peg.1536	hypothetical protein
fig|270.38.peg.1537	hypothetical protein
fig|270.38.peg.1538	hypothetical protein
fig|270.38.peg.1539	hypothetical protein
fig|270.38.peg.1540	hypothetical protein
fig|270.38.peg.1541	hypothetical protein
fig|270.38.peg.1542	hypothetical protein
fig|270.38.peg.1543	hypothetical protein
fig|270.38.peg.1544	FIG00790479: hypothetical protein
fig|270.38.peg.1545	hypothetical protein
fig|270.38.peg.1546	hypothetical protein
fig|270.38.peg.1547	hypothetical protein
fig|270.38.peg.1548	Phage major capsid protein
fig|270.38.peg.1549	hypothetical protein
fig|270.38.peg.1550	Phage virion morphogenesis protein Mup31, G
fig|270.38.peg.1551	hypothetical protein		G
fig|270.38.peg.1552	hypothetical protein
fig|270.38.peg.1553	hypothetical protein
fig|270.38.peg.1554	hypothetical protein
fig|270.38.peg.1555	hypothetical protein
fig|270.38.peg.1556	hypothetical protein
fig|270.38.peg.1557	Transcriptional regulator MraZ	G	G	G	G	G	G	G
fig|270.38.peg.1558	16S rRNA (cytosine(1402)-N(4))-methyltransferase (EC 2.1.1.199)	G	G	G	G	G	G	G
fig|270.38.peg.1559	FIG01181187: hypothetical protein	G	G	G	G	G	G	G
fig|270.38.peg.1560	Cell division protein FtsI [Peptidoglycan synthetase] (EC 2.4.1.129)	G	G	G	ee	G	G	G
fig|270.38.peg.1561	UDP-N-acetylmuramoyl-tripeptide--D-alanyl-D-alanine ligase (EC 6.3.2.10)	G	G	G	G	G	G	G
fig|270.38.peg.1562	hypothetical protein	G	G	G	G	G	G	G
fig|270.38.peg.1563	Phospho-N-acetylmuramoyl-pentapeptide-transferase (EC 2.7.8.13)	G	G	G	G	G	G	G
fig|270.38.peg.1564	UDP-N-acetylmuramoyl-L-alanine--D-glutamate ligase (EC 6.3.2.9)	G	G	G	G	ee	G	G
fig|270.38.peg.1565	Peptidoglycan glycosyltransferase FtsW (EC 2.4.1.129)	G	G	G	G	G	G	G
fig|270.38.peg.1566	UDP-N-acetylglucosamine--N-acetylmuramyl-(pentapeptide) pyrophosphoryl-undecaprenol N-acetylglucosamine transferase (EC 2.4.1.227)	G	G	G	G	G	G	G
fig|270.38.peg.1567	UDP-N-acetylmuramate--L-alanine ligase (EC 6.3.2.8)	G	G	G	G	G	G	G
fig|270.38.peg.1568	UDP-N-acetylenolpyruvoylglucosamine reductase (EC 1.3.1.98)	G	G	G	G	G	G	G
fig|270.38.peg.1569	Cell division protein FtsQ	G	G	G	G	G	G	G
fig|270.38.peg.1570	Cell division protein FtsA	G	G	G	G	G	G	G
fig|270.38.peg.1571	Cell division protein FtsZ	G	G	G	G	G	G	G
fig|270.38.peg.1572	Crossover junction endodeoxyribonuclease RuvC (EC 3.1.22.4)	G	ee	G	G	G	G	G
fig|270.38.peg.1573	hypothetical protein	G	G	G	G	G	G
fig|270.38.peg.1574	hypothetical protein	G	G	G	G	G	G
fig|270.38.peg.1575	Dopamine beta hydroxylase-related protein, containing doMON domain	G	G	G	G	G	G
fig|270.38.peg.1576	Sulfur transporter	G	G	G	G	G	G
fig|270.38.peg.1577	NADH-ubiquinone oxidoreductase 39 kDa subunit related protein	G	G	G	G	G	G
fig|270.38.peg.1578	Arsenite oxidase large subunit (EC 1.20.9.1)	GG
fig|270.38.peg.1579	Arsenite oxidase small subunit (EC 1.20.9.1)	G
fig|270.38.peg.1580	Transcriptional regulator	G
fig|270.38.peg.1581	FIG003003: hypothetical protein	G	G	G	G	G	G	G
fig|270.38.peg.1582	Mn-dependent transcriptional regulator MntR	G	G	G	G	ee	G	GG
fig|270.38.peg.1583	Beta-lactamase class C-like and penicillin binding proteins (PBPs) superfamily	G	ee	G	G	Ge	G	GG
fig|270.38.peg.1584	Oxidoreductase, short-chain dehydrogenase/reductase family	G	G	G	G	Ge	G	GG
fig|270.38.peg.1585	hypothetical protein	G	G	G	G	G	G	G
fig|270.38.peg.1586	Iron(III) dicitrate transport ATP-binding protein FecE (TC 3.A.1.14.1)	GG	G	G	ee	ee	ee	GG
fig|270.38.peg.1587	Vitamin B12 ABC transporter, permease protein BtuC	ggG	G	ee	ee	ee	ee	Ge
fig|270.38.peg.1588	Vitamin B12 ABC transporter, substrate-binding protein BtuF	GG	G	G	ee	G	G	G
fig|270.38.peg.1589	hypothetical protein	G
fig|270.38.peg.1590	Predicted beta-glucoside-regulated ABC transport system, sugar binding component, COG1653	G	G	G	G	G	G
fig|270.38.peg.1591	ABC transporter, permease protein 1 (cluster 1, maltose/g3p/polyamine/iron)	G	G	G	G	G	G
fig|270.38.peg.1592	Predicted beta-glucoside-regulated ABC transport system, permease component 2, COG0395	G	G	G	G	G	G	G
fig|270.38.peg.1593	Quinone oxidoreductase (EC 1.6.5.5)		G	G	G	G	G	G
fig|270.38.peg.1594	Ornithine cyclodeaminase-like protein	G	G	G	G	G	G	G
fig|270.38.peg.1595	Auxin efflux carrier family protein	G	G	G	G	G	G	G
fig|270.38.peg.1596	16S rRNA (uracil(1498)-N(3))-methyltransferase (EC 2.1.1.193)	G	G	G	G	G	G	G
fig|270.38.peg.1597	Ribosomal protein L11 methyltransferase	G	G	G	G	G	G	G
fig|270.38.peg.1598	probable transcriptional regulator	G	G	G	G	G	G	G
fig|270.38.peg.1599	Scaffold protein for [4Fe-4S] cluster assembly ApbC, MRP-like	G	ee	ee	G	ee	G	G
fig|270.38.peg.1600	hypothetical protein	G	G	G	G	G	G	G
fig|270.38.peg.1601	Valyl-tRNA synthetase (EC 6.1.1.9)	G	G	G	G	G	G	G
fig|270.38.peg.1602	hypothetical protein	G	G	G	G	G	G	G
fig|270.38.peg.1603	Single-stranded-DNA-specific exonuclease RecJ	G	G	G	G	G	G	G
fig|270.38.peg.1604	hypothetical protein	G	G	G	G	G	G	G
fig|270.38.peg.1605	Phosphoribosylformimino-5-aminoimidazole carboxamide ribotide isomerase (EC 5.3.1.16)	G	G	G	G	G	G	G
fig|270.38.peg.1606	Indole-3-glycerol phosphate synthase (EC 4.1.1.48)	G	G	G	G	G	G	G
fig|270.38.peg.1607	Serine protease	G	G	G	G	G	G	G
fig|270.38.peg.1608	hypothetical protein	G	G	G	G	G	G	G
fig|270.38.repeat.13	repeat region
fig|270.38.peg.1609	ABC transporter, ATP-binding protein (cluster 3, basic aa/glutamine/opines)	G	G	G	G	G	G	G
fig|270.38.peg.1610	TRAP-type uncharacterized transport system, fused permease component	G	G	G	G	G	G	G
fig|270.38.peg.1611	TRAP transporter solute receptor, TAXI family precursor	G	G	G	G	G	G	G
fig|270.38.peg.1612	ABC transporter, permease protein (cluster 3, basic aa/glutamine/opines)	G	G	G	G	G	G	G
fig|270.38.peg.1613	ABC transporter, substrate-binding protein (cluster 3, basic aa/glutamine/opines)	G	G	G	G	G	G	G
fig|270.38.peg.1614	hypothetical protein
fig|270.38.peg.1615	Glycogen phosphorylase (EC 2.4.1.1)	G	G	G	G	G	G	G
fig|270.38.peg.1616	Trk potassium uptake system protein TrkH	G	ee	GGe	ee	G	ee	ee
fig|270.38.peg.1617	Trk potassium uptake system protein TrkA	G	G	G	G	G	G	G
fig|270.38.peg.1618	Ribosomal protein S12p Asp88 (E. coli) methylthiotransferase (EC 2.8.4.4)	G	G	G	G	G	G	G
fig|270.38.peg.1619	Cytoskeleton protein RodZ	G	ee	ee	ee	ee	gg	ee
fig|270.38.peg.1620	Indigoidine synthase A-like protein, uncharacterized enzyme involved in pigment biosynthesis	G	G	G	G	G	G	G
fig|270.38.peg.1621	hypothetical protein	G	G	ee	G	ee	G	ee
fig|270.38.peg.1622	Ribulosamine/erythrulosamine 3-kinase potentially involved in protein deglycation	G	G	G	G	G	G	G
fig|270.38.peg.1623	Low molecular weight protein tyrosine phosphatase (EC 3.1.3.48)	G	G	G	G	G	G	G
fig|270.38.peg.1624	Two-component system sensor histidine kinase	G	G	G	G	G	G	G
fig|270.38.peg.1625	tRNA (cytidine(32)/uridine(32)-2'-O)-methyltransferase (EC 2.1.1.200)	G	G	G	G	G	G	G
fig|270.38.peg.1626	Multimodular transpeptidase-transglycosylase (EC 2.4.1.129) (EC 3.4.-.-)	gggg	ee	ee	ee	ee	ee	ee
fig|270.38.peg.1627	Response regulator	G	G	G	G	G	G	G
fig|270.38.rna.35	tRNA-Gln-TTG
fig|270.38.peg.1628	GTP-binding and nucleic acid-binding protein YchF	G	G	G	G	G	Ge	G
fig|270.38.peg.1629	Deoxyribose-phosphate aldolase (EC 4.1.2.4)	gg	G	G	G	G	G	G
fig|270.38.peg.1630	hypothetical protein	G	G	G	G	G	G	G
fig|270.38.peg.1631	Septum formation protein Maf	G	G	G	G	G	G	G
fig|270.38.peg.1632	Rod shape-determining protein MreC	G	G	G	G	G	G	G
fig|270.38.peg.1633	Rod shape-determining protein MreD	G	G	G	G	G	G	G
fig|270.38.peg.1634	Peptidoglycan D,D-transpeptidase MrdA (EC 3.4.16.4)	G	G	G	G	G	G	G
fig|270.38.peg.1635	Septum site-determining protein MinC	G	G	G	G	G	G	G
fig|270.38.peg.1636	hypothetical protein	G	G	G	G	G	G	G
fig|270.38.peg.1637	hypothetical protein	G	G	G	G	G	G	GG
fig|270.38.peg.1638	Glutamate N-acetyltransferase (EC 2.3.1.35) @ N-acetylglutamate synthase (EC 2.3.1.1)	G	G	G	G	G	G	G
fig|270.38.peg.1639	N-acetyl-gamma-glutamyl-phosphate reductase (EC 1.2.1.38)	G	G	ee	ee	ee	ee	ee
fig|270.38.peg.1640	hypothetical protein	G	G	G	G	G	G	G
fig|270.38.peg.1641	Ornithine carbamoyltransferase (EC 2.1.3.3)	G	G	G	G	G	G	G
fig|270.38.peg.1642	Molybdenum ABC transporter, substrate-binding protein ModA	G	G	G	G	G	Ge	G
fig|270.38.peg.1643	Molybdenum ABC transporter permease protein ModB	G	G	G	G	G	G	G
fig|270.38.peg.1644	Molybdenum ABC transporter ATP-binding protein ModC	G	G	G	G	G	G	G
fig|270.38.peg.1645	hypothetical protein	G	G	G	G	G	G	G
fig|270.38.peg.1646	Histidyl-tRNA synthetase (EC 6.1.1.21)	G	G	ee	ee	G	ee	ee
fig|270.38.peg.1647	Aspartyl-tRNA synthetase (EC 6.1.1.12)	G	G	G	G	G	G	G
fig|270.38.peg.1648	Phenazine biosynthesis protein PhzF like	G	G	G	G	G	G	G
fig|270.38.peg.1649	Hydrolase, HAD superfamily	G	ee	ee	ee	ee	ee	ee
fig|270.38.peg.1650	hypothetical protein							G
fig|270.38.peg.1651	hypothetical protein
fig|270.38.peg.1652	hypothetical protein
fig|270.38.peg.1653	hypothetical protein		G	G	G	G	G	G
fig|270.38.peg.1654	Asparaginyl-tRNA synthetase (EC 6.1.1.22)	G	G	G	G	G	G	G
fig|270.38.peg.1655	TRAP-type C4-dicarboxylate transport system, periplasmic component
fig|270.38.peg.1656	TRAP-type C4-dicarboxylate transport system, small permease component
fig|270.38.peg.1657	TRAP-type C4-dicarboxylate transport system, large permease component
fig|270.38.peg.1658	Pyridoxal 5'-phosphate synthase (glutamine hydrolyzing), glutaminase subunit (EC 4.3.3.6)	G	G	G	G	G	G	G
fig|270.38.peg.1659	Na+/H+ antiporter NhaA type	G	G	G	G	G	G
fig|270.38.peg.1660	Cadmium-transporting ATPase (EC 3.6.3.3)	G	G	G	ee	G	G	G
fig|270.38.peg.1661	Cadmium efflux system accessory protein	G	G	G	G	G	G	G
fig|270.38.peg.1662	Pyridoxal 5'-phosphate synthase (glutamine hydrolyzing), synthase subunit (EC 4.3.3.6)	G	G	G	G	G	G	G
fig|270.38.peg.1663	Cell wall endopeptidase, family M23/M37	G	GG	Ge	G	GG	G	G
fig|270.38.peg.1664	Transcription termination factor Rho	G	G	G	G	G	G	G
fig|270.38.peg.1665	Transaldolase (EC 2.2.1.2)	gg	G	G	G	G	G	G
fig|270.38.peg.1666	hypothetical protein			G
fig|270.38.peg.1667	Isoleucyl-tRNA synthetase (EC 6.1.1.5)	G	G	G	G	G	G	G
fig|270.38.peg.1668	hypothetical protein		G	G	G	G	G	G
fig|270.38.peg.1669	Aminopeptidase YpdF (MP-, MA-, MS-, AP-, NP- specific)	G	G	G	G	G	G	ee
fig|270.38.peg.1670	Septum-associated rare lipoprotein A	G	G	G	G	G	G	G
fig|270.38.peg.1671	Endonuclease IV (EC 3.1.21.2)	G	G	G	G	G	G	G
fig|270.38.peg.1672	FIG004556: membrane metalloprotease	G	G	G	G	G	G	G
fig|270.38.peg.1673	Membrane metalloprotease	G	G	G	G	G	G	G
fig|270.38.peg.1674	tRNA nucleotidyltransferase, A-adding (EC 2.7.7.72)	G	G	G	G	ee	ee	ee
fig|270.38.rna.36	tRNA-Ser-GGA
fig|270.38.peg.1675	streptomycin biosynthesis protein StrI-related protein	G	G		G	G	G	G
fig|270.38.rna.37	tRNA-Ala-TGC
fig|270.38.peg.1676	SSU ribosomal protein S2p (SAe)	G	G	G	G	G	G	G
fig|270.38.peg.1677	Translation elongation factor Ts	G	G	G	G	G	G	G
fig|270.38.peg.1678	Uridylate kinase (EC 2.7.4.22)	G	G	G	G	G	G	G
fig|270.38.peg.1679	Ribosome recycling factor	gg	G	G	G	G	G	G
fig|270.38.peg.1680	Phosphatidate cytidylyltransferase (EC 2.7.7.41)	G	G	G	G	G	G	G
fig|270.38.peg.1681	1-deoxy-D-xylulose 5-phosphate reductoisomerase (EC 1.1.1.267)	G	G	G	G	G	G	G
fig|270.38.peg.1682	Intramembrane protease RasP/YluC, implicated in cell division based on FtsL cleavage	G	G	G	G	G	G	GG
fig|270.38.peg.1683	Glycosyl transferase, family 2?	G	G	G	G	G	G	G
fig|270.38.peg.1684	FIG01181017: hypothetical protein	G	G	G	G	G	G	G
fig|270.38.peg.1685	Pyrroline-5-carboxylate reductase (EC 1.5.1.2)	G	G	G	G	G	G	G
fig|270.38.peg.1686	16S rRNA (cytosine(967)-C(5))-methyltransferase (EC 2.1.1.176)	G	G	G	G	G	G	G
fig|270.38.peg.1687	SpoVS-related protein, type 7	G	G	G	G	G	G	G
fig|270.38.peg.1688	hypothetical protein	G	G	G	G	G	G	G
fig|270.38.peg.1689	Regulatory protein RecX	G	G	G	G	G	G	G
fig|270.38.peg.1690	Phosphohydrolase	G	G	G	G	G	G	G
fig|270.38.peg.1691	Transcriptional regulator, AsnC family	G	G	G	G	G	G	G
fig|270.38.peg.1692	CAAX amino terminal protease family protein	G	G	G	G	G	G	G
fig|270.38.peg.1693	Serine protein kinase (prkA protein), P-loop containing	G	G	G	G	G	G	ee
fig|270.38.peg.1694	UPF0229 protein YeaH	G	G	G	G	G	G	G
fig|270.38.peg.1695	FIG004684: SpoVR-like protein	G	G	ee	ee	G	ee	ee
fig|270.38.peg.1696	Thioredoxin	G	G	G	G	G	G	G
fig|270.38.peg.1697	Rhodanese-like domain protein	G	G	G	G	G	G	G
fig|270.38.peg.1698	Glutaredoxin-like protein	G	G	G	G	G	G	G
fig|270.38.peg.1699	MBL-fold metallo-hydrolase superfamily	G	G	G	G	G	G	G
fig|270.38.peg.1700	Thiosulfate sulfurtransferase, rhodanese (EC 2.8.1.1)	G	G	G	G	G	G	G
fig|270.38.peg.1701	hypothetical protein	G	G	G	G	G	G	G
fig|270.38.peg.1702	hypothetical protein	G	G	G	G	G	G	GG
fig|270.38.peg.1703	PpiC-type peptidyl-prolyl cis-trans isomerase precursor	G	G	G	G	G	G	G
fig|270.38.peg.1704	Uroporphyrinogen III decarboxylase (EC 4.1.1.37)	G	G	G	G	G	G	G
fig|270.38.peg.1705	Coproporphyrin ferrochelatase (EC 4.99.1.9)	G	G	G	G	G	G	G
fig|270.38.peg.1706	Protoporphyrinogen IX oxidase, aerobic, HemY (EC 1.3.3.4)	G	G	G	G	G	G	G
fig|270.38.peg.1707	hypothetical protein	G	ee	GG	GG	Ge	GG	ee
fig|270.38.peg.1708	hypothetical protein	G
fig|270.38.peg.1709	HD-hydrolase domain	G
fig|270.38.peg.1710	PaaD-like protein (DUF59) involved in Fe-S cluster assembly	G	GGG	GGG	GG	GG	GG	G
fig|270.38.peg.1711	hypothetical protein	G	GGe	GGG	GG	GGe	GG	G
fig|270.38.peg.1712	hypothetical protein	G	GG	GG	G	G	G	G
fig|270.38.peg.1713	hypothetical protein	G	GG	GG	G	G	G	G
fig|270.38.peg.1714	FIG00788018: hypothetical protein	G	gge	Ggg	G	G	G	G
fig|270.38.peg.1715	hypothetical protein	G	G	G	G	G	G	G
fig|270.38.peg.1716	hypothetical protein
fig|270.38.peg.1717	Nitrate/nitrite transporter NarK/U	G	G	G	G	G	G	G
fig|270.38.peg.1718	Nitrate/nitrite transporter NarK/U 1	G	ee	G	G	ee	ee	ee
fig|270.38.peg.1719	Respiratory nitrate reductase gamma chain (EC 1.7.99.4)	G	G	G	G	G	G	G
fig|270.38.peg.1720	Respiratory nitrate reductase delta chain (EC 1.7.99.4)	G	G	G	G	G	G	G
fig|270.38.peg.1721	Respiratory nitrate reductase beta chain (EC 1.7.99.4)	G	G	G	G	G	G	G
fig|270.38.peg.1722	Respiratory nitrate reductase alpha chain (EC 1.7.99.4)	G	G	ee	G	G	G	G
fig|270.38.peg.1723	hypothetical protein	G	G	G	G	G	G	G
fig|270.38.peg.1724	hypothetical protein	G	G	ee	GG	ee	ee	ee
fig|270.38.peg.1725	transcriptional regulator, Crp/Fnr family	G	G	G	G	G	G	G
fig|270.38.peg.1726	Ferrous iron transporter FeoB	G
fig|270.38.peg.1727	hypothetical protein	G
fig|270.38.peg.1728	Ferredoxin	G	G	G	G	G	G	G
fig|270.38.peg.1729	hypothetical protein	G	G	G	G	G	G	GG
fig|270.38.peg.1730	FIG016027: protein of unknown function YeaO	G
fig|270.38.peg.1731	Radical SAM heme biosynthesis protein AhbD, Fe-coproporphyrin III decarboxylase	gg	GG	GG	GG	GG	GG	G
fig|270.38.peg.1732	Nitrite reductase (EC 1.7.2.1)	G
fig|270.38.peg.1733	hypothetical protein	G
fig|270.38.peg.1734	Nitric-oxide reductase subunit B (EC 1.7.99.7)	G
fig|270.38.peg.1735	Nitric-oxide reductase subunit C (EC 1.7.99.7)	G
fig|270.38.peg.1736	Rrf2 family transcriptional regulator	G	G	G	G	G	G	G
fig|270.38.peg.1737	hypothetical protein	G	G	G	G	G	G	G
fig|270.38.peg.1738	hypothetical protein	G	G	G	G	G	G	G
fig|270.38.peg.1739	hypothetical protein	G	G	G	G	G	G	G
fig|270.38.peg.1740	Putative membrane-spanning protein	G	GG	GG	GG	GG	GG	GeG
fig|270.38.peg.1741	protease Do	G	ee	ee	ee	ee	ee	GG
fig|270.38.peg.1742	Putative hydrolase	G	ee	ee	ee	ee	ee	ee
fig|270.38.peg.1743	hypothetical protein	G	G	G	G	G	GG	G
fig|270.38.peg.1744	Sorbitol dehydrogenase (EC 1.1.1.14)	G	G	G	G	G	G	G
fig|270.38.peg.1745	MoxR-like ATPase in aerotolerance operon	G	G	G	G	G	G
fig|270.38.peg.1746	hypothetical protein PA3071	G						G
fig|270.38.peg.1747	hypothetical protein	G
fig|270.38.peg.1748	von Willebrand factor, type A	G
fig|270.38.peg.1749	hypothetical protein	G
fig|270.38.peg.1750	Cell-division-associated, ABC-transporter-like signaling protein FtsX	G	G	G	G	G	G	G
fig|270.38.peg.1751	Murein hydrolase activator EnvC	gg	G	G	G	G	G	G
fig|270.38.peg.1752	Ribosome hibernation promoting factor Hpf	G	G	G	G	G	G	G
fig|270.38.peg.1753	Cell-division-associated, ABC-transporter-like signaling protein FtsE	G	G	G	G	G	G	G
fig|270.38.peg.1754	Carboxyl-terminal protease (EC 3.4.21.102)	G	G	G	G	G	G	G
fig|270.38.peg.1755	Methionyl-tRNA synthetase (EC 6.1.1.10)	G	G	G	G	G	G	G
fig|270.38.peg.1756	hypothetical protein		G	G	G	G	G
fig|270.38.peg.1757	FIG188645: PAP/25A core domain:DNA polymerase, beta-like region
fig|270.38.peg.1758	Ribose-5-phosphate isomerase A (EC 5.3.1.6)	G	G	G	G	G	G	G
fig|270.38.peg.1759	Thiol peroxidase, Bcp-type (EC 1.11.1.15)	G	GG	GG	GG	GG	GG	GG
fig|270.38.peg.1760	Uncharacterized protein AF2422 with adenosine kinase domain	G	G	G	G	G	G	G
fig|270.38.peg.1761	Cyclic dehypoxanthine futalosine synthase (EC 1.21.98.1)	G	G	G	G	G	G	G
fig|270.38.peg.1762	Tryptophan synthase alpha chain (EC 4.2.1.20)	G	G	G	G	G	G	G
fig|270.38.peg.1763	Tryptophan synthase beta chain (EC 4.2.1.20)	G	G	G	G	G	G	G
fig|270.38.peg.1764	Thymidylate synthase ThyX (EC 2.1.1.148)	G	G	G	G	G	G	G
fig|270.38.peg.1765	DNA ligase (NAD(+)) (EC 6.5.1.2)	G	G	G	G	G	G	G
fig|270.38.peg.1766	ABC transporter, substrate-binding protein (cluster 11, riboflavin/purine nucleoside/unknown)	G	G	G	G	G	G	G
fig|270.38.peg.1767	ABC transporter, ATP-binding protein (cluster 11, riboflavin/purine nucleoside/unknown) / ABC transporter, ATP-binding protein (cluster 11, riboflavin/purine nucleoside/unknown)	G	GG	GG	GG	GG	GG	G
fig|270.38.peg.1768	hypothetical protein	G	G	G	G	ee	G	G
fig|270.38.peg.1769	hypothetical protein	G	G	G	G	G	G	G
fig|270.38.peg.1770	hypothetical protein	G	G	G	ee	G	G	G
fig|270.38.peg.1771	tRNA-dependent lipid II--glycine ligase @ tRNA-dependent lipid II-Gly glycyltransferase (EC 2.3.2.17)	G	G	G	G	G	G	G
fig|270.38.peg.1772	hypothetical protein	G	G	G	G	G	G	G
fig|270.38.peg.1773	Prephenate dehydratase (EC 4.2.1.51)	G	G	G	G	G	G	G
fig|270.38.peg.1774	CBS domain protein	G	G	G	G	G	G	G
fig|270.38.peg.1775	hypothetical protein	G	G	G	G	G	G	G
fig|270.38.peg.1776	Periplasmic chaperone of outer membrane proteins Skp @ Outer membrane protein H precursor	G	G	G	G	G	G	G
fig|270.38.peg.1777	DNA translocase FtsK	G	ee	GG	ee	ee	ee	ee
fig|270.38.peg.1778	S-adenosylmethionine decarboxylase proenzyme (EC 4.1.1.50), prokaryotic class 1B	G	G	G	G	G	G	G
fig|270.38.peg.1779	Spermidine synthase (EC 2.5.1.16)	G	G	G	G	G	G	G
fig|270.38.peg.1780	Protein-disulfide isomerase	G	G	G	G	G	G	G
fig|270.38.peg.1781	Glutathione-regulated potassium-efflux system protein KefC	GG	GG	GG	GG	GG	GG	GG
fig|270.38.peg.1782	Probable transcriptional regulatory protein YebC	G	G	G	G	G	G	G
fig|270.38.peg.1783	Protein translocase subunit SecA	G	G	G	G	G	G	G
fig|270.38.peg.1784	N(6)-L-threonylcarbamoyladenine synthase (EC 2.3.1.234)	G	G	G	G	G	G	G
fig|270.38.peg.1785	plasmid stability protein stbB		G	G	G	G	G	GG
fig|270.38.peg.1786	hypothetical protein		G	G	G	G	G	G
fig|270.38.peg.1787	hypothetical protein	G	ee	ee	ee	ee	ee	ee
fig|270.38.peg.1788	Fe-S binding reductase, putative	G	G	G	G	G	G	G
fig|270.38.peg.1789	hypothetical protein	G	G	G	G	G	G	G
fig|270.38.peg.1790	Glutaryl-CoA dehydrogenase (EC 1.3.8.6)	G	G	G	G	G	G	G
fig|270.38.peg.1791	DNA polymerase III delta subunit (EC 2.7.7.7)	G	G	G	G	G	G	G
fig|270.38.peg.1792	TldD protein, part of TldE/TldD proteolytic complex	G	G	G	G	G	G	G
fig|270.38.peg.1793	TldE protein, part of TldE/TldD proteolytic complex	G	G	G	G	G	G	G
fig|270.38.peg.1794	hypothetical protein	G	G	G	G	G	G	G
fig|270.38.peg.1795	hypothetical protein	G	G	G	G	G	G	G
fig|270.38.peg.1796	Glyoxylate reductase (EC 1.1.1.79) @ Glyoxylate reductase (EC 1.1.1.26) @ Hydroxypyruvate reductase (EC 1.1.1.81)	G	G	G	G	G	G	G
fig|270.38.peg.1797	hypothetical protein	G	G	G	G	G	G	G
fig|270.38.peg.1798	hypothetical protein	G	G	G	G	G	G	G
fig|270.38.peg.1799	Pyrimidine operon regulatory protein PyrR	G	G	G	G	G	G	G
fig|270.38.peg.1800	Aspartate carbamoyltransferase (EC 2.1.3.2)	G	G	G	G	G	G	G
fig|270.38.peg.1801	Dihydroorotase (EC 3.5.2.3)	G	G	G	G	G	Ge	G
fig|270.38.peg.1802	hypothetical protein
fig|270.38.peg.1803	Dihydroorotate dehydrogenase (quinone) (EC 1.3.5.2)	G	G	G	G	G	G	G
fig|270.38.peg.1804	hypothetical protein	G	G	G	G	G	G	G
fig|270.38.peg.1805	ATP-dependent protease La (EC 3.4.21.53) Type I	G	G	G	G	GG	G	G
fig|270.38.peg.1806	hypothetical protein	G
fig|270.38.peg.1807	hypothetical protein
fig|270.38.peg.1808	hypothetical protein
fig|270.38.peg.1809	hypothetical protein
fig|270.38.peg.1810	hypothetical protein		G	G
fig|270.38.peg.1811	hypothetical protein
fig|270.38.peg.1812	Putative membrane-spanning protein	G
fig|270.38.peg.1813	Molybdenum cofactor guanylyltransferase (EC 2.7.7.77)	G	G	G	G	G	G	G
fig|270.38.peg.1814	FAD-dependent cmnm(5)s(2)U34 oxidoreductase	G	G	G	G	G	G	G
fig|270.38.peg.1815	hypothetical protein	G	G	G	G	G	G	G
fig|270.38.peg.1816	tRNA-i(6)A37 methylthiotransferase (EC 2.8.4.3)	G	G	G	G	G	G	G
fig|270.38.rna.38	tRNA-Met-CAT
fig|270.38.peg.1817	hypothetical conserved protein	G	G	G	G	G	G	G
fig|270.38.peg.1818	putative oxidoreductase-like protein	GG	G	G	G	G	G	G
fig|270.38.peg.1819	Isocitrate dehydrogenase [NADP] (EC 1.1.1.42)	G	G	G	G	G	G	G
fig|270.38.peg.1820	RNase R-related protein	G	G	G	G	G	G	G
fig|270.38.peg.1821	FIG01181047: hypothetical protein
fig|270.38.peg.1822	hypothetical protein
fig|270.38.peg.1823	FIG01181047: hypothetical protein
fig|270.38.peg.1824	hypothetical protein		GG	G	G	G	GG
fig|270.38.peg.1825	Oligoendopeptidase F-like protein	G	G	G	G	G	G	G
fig|270.38.peg.1826	tRNA pseudouridine(13) synthase (EC 5.4.99.27)	G	G	G	G	G	G	G
fig|270.38.peg.1827	hypothetical protein	G	G	G	G	G	G	G
fig|270.38.peg.1828	hypothetical protein	G	G	G	G	G	G	G
fig|270.38.peg.1829	hypothetical protein	G	G	G	G	G	G	G
fig|270.38.peg.1830	1,4-dihydroxy-2-naphthoyl-CoA hydrolase (EC 3.1.2.28) in menaquinone biosynthesis	G	G	G	G	G	G	G
fig|270.38.peg.1831	Microsomal dipeptidase (EC 3.4.13.19)	G	G	G	G	G	G	G
fig|270.38.peg.1832	Excinuclease ABC subunit C	G	G	ee	G	ee	G	G
fig|270.38.peg.1833	hypothetical protein		ee	G	G	G	G
fig|270.38.peg.1834	Arginyl-tRNA synthetase (EC 6.1.1.19)	G	G	G	G	G	G	G
fig|270.38.peg.1835	Putative serine protease	gg	ee	ee	ee	ee	ee	ee
fig|270.38.peg.1836	Deoxyadenosine kinase (EC 2.7.1.76) @ Deoxyguanosine kinase (EC 2.7.1.113)	G	G	G	G	G	G	G
fig|270.38.peg.1837	Deoxyadenosine kinase (EC 2.7.1.76) @ Deoxyguanosine kinase (EC 2.7.1.113)	G	G	G	G	G	G	G
fig|270.38.peg.1838	UDP-N-acetylmuramoyl-dipeptide--L-ornithine ligase	G	G	ee	ee	ee	ee	ee
fig|270.38.peg.1839	Methylenetetrahydrofolate--tRNA-(uracil-5-)-methyltransferase TrmFO (EC 2.1.1.74)	G	G	G	G	G	G	G
fig|270.38.peg.1840	Imidazole glycerol phosphate synthase cyclase subunit	G	G	G	G	G	G	G
fig|270.38.peg.1841	Phosphoribosyl-AMP cyclohydrolase (EC 3.5.4.19) / Phosphoribosyl-ATP pyrophosphatase (EC 3.6.1.31)	G	G	G	G	G	G	G
fig|270.38.peg.1842	hypothetical protein
fig|270.38.peg.1843	Fructose-1,6-bisphosphatase, GlpX type (EC 3.1.3.11)	G	G	G	G	G	G	G
fig|270.38.peg.1844	Ribonucleotide reductase of class II (coenzyme B12-dependent) (EC 1.17.4.1)	G	G	G	G	G	G	G
fig|270.38.peg.1845	hypothetical protein	G	G	G	G	G	G	G
fig|270.38.peg.1846	Tungsten-containing aldehyde ferredoxin oxidoreductase (EC 1.2.7.5)	G
fig|270.38.peg.1847	Glycerol-3-phosphate ABC transporter, substrate-binding protein UgpB	G	G	G	G	G	G	G
fig|270.38.peg.1848	Inositol transport system permease protein	G	G	G	G	G	G	G
fig|270.38.peg.1849	N-acetyl-D-glucosamine ABC transporter, permease protein 1	G	G	G	G	G	G	G
fig|270.38.peg.1850	tRNA threonylcarbamoyladenosine biosynthesis protein TsaB	G	G	G	G	G	G	G
fig|270.38.peg.1851	hypothetical protein	G	G	G	G	G	G	G
fig|270.38.peg.1852	attH protein	G	G	G	G	G	G	G
fig|270.38.peg.1853	putative restriction endonuclease		G	G	G	G	G	G
fig|270.38.peg.1854	Uncharacterized metal-dependent hydrolase YcfH	G	G	G	G	G	G	eeG
fig|270.38.peg.1855	hypothetical protein	G	G	G	G	G	G	G
fig|270.38.peg.1856	FIG01181225: hypothetical protein	G	G	G	G	G	G	G
fig|270.38.peg.1857	Aspartyl-tRNA synthetase (EC 6.1.1.12) @ Aspartyl-tRNA(Asn) synthetase (EC 6.1.1.23)	gg	G	G	G	G	G	G
fig|270.38.peg.1858	Succinate dehydrogenase iron-sulfur protein (EC 1.3.5.1)	GGG	GG	GG	GG	GG	GGG	GG
fig|270.38.peg.1859	Succinate dehydrogenase flavoprotein subunit (EC 1.3.5.1)	G	G	G	G	G	G	G
fig|270.38.peg.1860	Succinate dehydrogenase hydrophobic membrane anchor protein	G	G	G	G	G	G	G
fig|270.38.peg.1861	Succinate dehydrogenase cytochrome b-556 subunit	G	G	G	G	G	G	G
fig|270.38.peg.1862	hypothetical protein
fig|270.38.peg.1863	Arginine decarboxylase proenzyme (EC 4.1.1.19)	G	G	G	G	G	G	G
fig|270.38.peg.1864	Uncharacterized protein BT_0924	G	G	G	G	G	G	G
fig|270.38.peg.1865	Uncharacterized protein BT_0925	G	G	G	G	G	G	G
fig|270.38.peg.1866	Uncharacterized protein BT_0926	G	G	G	G	G	G	G
fig|270.38.peg.1867	Cupin 2, conserved barrel domain protein	G	G	G	G	G	G	G
fig|270.38.peg.1868	Phosphoribosyltransferase	G	G	G	G	G	G	G
fig|270.38.peg.1869	Long-chain-fatty-acid--CoA ligase (EC 6.2.1.3)	G	G	G	G	G	G	G
fig|270.38.peg.1870	Cysteine desulfurase (EC 2.8.1.7)	G	G	G	G	G	G	G
fig|270.38.peg.1871	Iron-sulfur cluster regulator IscR	G	G	G	G	G	G	G
fig|270.38.peg.1872	Zinc ABC transporter, permease protein ZnuB	G	G	G	G	G	G	G
fig|270.38.peg.1873	ABC transporter, ATP-binding protein (cluster 14, Mn/Zn)	G	G	G	G	G	G	G
fig|270.38.peg.1874	3-methyl-2-oxobutanoate hydroxymethyltransferase (EC 2.1.2.11)	G	G	G	G	G	G	G
fig|270.38.peg.1875	Holliday junction ATP-dependent DNA helicase RuvB (EC 3.6.4.12)	G	G	G	G	G	G	G
fig|270.38.peg.1876	hypothetical protein	G	G	ee	G	G	G	G
fig|270.38.peg.1877	hypothetical protein	G	G	G	G	G	G	G
fig|270.38.peg.1878	Cell division-associated, ATP-dependent zinc metalloprotease FtsH	G	G	G	G	G	G	G
fig|270.38.peg.1879	Aerobic glycerol-3-phosphate dehydrogenase (EC 1.1.5.3)	GG	G	G	G	G	G	G
fig|270.38.peg.1880	Glycerol kinase (EC 2.7.1.30)	GG	G	G	G	G	G	G
fig|270.38.peg.1881	Galactose-1-phosphate uridylyltransferase (EC 2.7.7.10)	G	G	G	G	G	G	G
fig|270.38.peg.1882	alpha-galactosidase (EC 3.2.1.22)	G	G	G	G	G	G	G
fig|270.38.peg.1883	FIG097052: Sugar transporter	gg	G	G	G	G	G	Ge
fig|270.38.peg.1884	probable beta-galactosidase	G	G	G	G	G	ee
fig|270.38.peg.1885	Alpha-glucosidase (EC 3.2.1.20)	G	G	G	G	G	G
fig|270.38.peg.1886	beta-galactosidase (EC 3.2.1.23)	G	G	G	G	G	G
fig|270.38.peg.1887	hypothetical protein	G	ee	G	gg	ee	ee
fig|270.38.peg.1888	hypothetical protein	G	G	G	G	G	G
fig|270.38.peg.1889	D-alanine--D-alanine ligase (EC 6.3.2.4)	gg	G	G	G	G	G	G
fig|270.38.peg.1890	Peptidyl-tRNA hydrolase (EC 3.1.1.29)	G	G	G	G	G	G	G
fig|270.38.peg.1891	LSU ribosomal protein L25p	G	G	G	G	G	G	G
fig|270.38.peg.1892	Ribose-phosphate pyrophosphokinase (EC 2.7.6.1)	G	G	G	G	G	G	G
fig|270.38.peg.1893	5'-methylthioadenosine nucleosidase (EC 3.2.2.16) @ S-adenosylhomocysteine nucleosidase (EC 3.2.2.9)	G	G	G	G	G	G	G
fig|270.38.peg.1894	S-ribosylhomocysteine lyase (EC 4.4.1.21) @ Autoinducer-2 production protein LuxS	G	G	G	G	G	G	G
fig|270.38.peg.1895	GMP synthase [glutamine-hydrolyzing], amidotransferase subunit (EC 6.3.5.2) / GMP synthase [glutamine-hydrolyzing], ATP pyrophosphatase subunit (EC 6.3.5.2)	G	G	ee	ee	G	G	G
fig|270.38.peg.1896	hypothetical protein		G	G	G	G	G	GG
fig|270.38.peg.1897	Glutamine-synthetase-and-cystathionine-beta-lyase-binding protein	G	G	G	G	G	G	G
fig|270.38.peg.1898	Glyoxalase family protein	G	G	G	G	G	G	G
fig|270.38.peg.1899	Glyoxalase family protein
fig|270.38.peg.1900	hypothetical protein	G	G	G	G	G	G	G
fig|270.38.peg.1901	Ribonuclease HI (EC 3.1.26.4)	G	G	G	G	G	G	G
fig|270.38.peg.1902	Acetyl-coenzyme A carboxyl transferase alpha chain (EC 6.4.1.2) / Acetyl-coenzyme A carboxyl transferase beta chain (EC 6.4.1.2); Propionyl-CoA carboxylase beta chain (EC 6.4.1.3)	G	G	G	G	G	G	Ge
fig|270.38.peg.1903	Pyruvate:Oxaloacetate transcarboxylase domain protein	G	G	G	G	G	G	G
fig|270.38.peg.1904	hypothetical protein	G	G	G	G	G	G	G
fig|270.38.peg.1905	hypothetical protein	G	G	G	G	G	G	G
fig|270.38.peg.1906	hypothetical protein	G	G	G	G	G	G	G
fig|270.38.peg.1907	hypothetical protein	G	G	G	G	G	G	G
fig|270.38.rna.39	tRNA-Ser-CGA
fig|270.38.peg.1908	hypothetical protein	G	G	G	G	G	G
fig|270.38.peg.1909	hypothetical protein	G	G	G	G	G	G	G
fig|270.38.peg.1910	hypothetical protein
fig|270.38.peg.1911	Mobile element protein				G		G	ee
fig|270.38.peg.1912	Mobile element protein
fig|270.38.peg.1913	hypothetical protein
fig|270.38.peg.1914	Trehalose synthase (EC 5.4.99.16)	G
fig|270.38.peg.1915	Trehalose-6-phosphate phosphatase (EC 3.1.3.12)
fig|270.38.peg.1916	Alpha,alpha-trehalose-phosphate synthase [UDP-forming] (EC 2.4.1.15)	G
fig|270.38.peg.1917	Maltodextrin glucosidase (EC 3.2.1.20)	G	G	G	G	G	G	G
fig|270.38.peg.1918	Methyltransferase TTHA0482	G	G	G	G	G	G	G
fig|270.38.peg.1919	Transcriptional regulator, ArsR family	GG
fig|270.38.peg.1920	Intracellular protease	G		G
fig|270.38.rna.40	tRNA-Leu-CAA
fig|270.38.peg.1921	hypothetical protein		G	G	G	G	G	G
fig|270.38.peg.1922	Epoxyqueuosine reductase (EC 1.17.99.6) QueG	G	G	G	G	G	G	G
fig|270.38.peg.1923	Homoserine dehydrogenase (EC 1.1.1.3)	G	G	G	G	G	G	G
fig|270.38.peg.1924	Threonine synthase (EC 4.2.3.1)	G	G	G	G	G	G	G
fig|270.38.peg.1925	hypothetical protein	G	G	G	G	G	G	G
fig|270.38.peg.1926	FIG01181046: hypothetical protein
fig|270.38.peg.1927	Phosphoglycerate kinase (EC 2.7.2.3)	G	G	G	G	G	G	G
fig|270.38.rna.41	tRNA-Cys-GCA
fig|270.38.rna.42	tRNA-Val-GAC	G	G	G	G	G	G	G
fig|270.38.peg.1928	tRNA-5-methyluridine(54) 2-sulfurtransferase (EC 2.8.1.15)	G	ee	Ge	Ge	G	G	G
fig|270.38.peg.1929	tRNA (uracil(54)-O(2)) thiolation sulfur carrier protein TtuB	G	G	G	G	G	G	G
fig|270.38.peg.1930	NAD-independent protein deacetylase AcuC	G	G	G	G	G	G	eee
fig|270.38.peg.1931	CBS domain protein AcuB	G	G	G	G	G	G	G
fig|270.38.peg.1932	Oligopeptide ABC transporter, ATP-binding protein OppF (TC 3.A.1.5.1)	G	G	G	G	G	G	G
fig|270.38.peg.1933	Oligopeptide ABC transporter, ATP-binding protein OppD (TC 3.A.1.5.1)	G	G	G	G	G	G	G
fig|270.38.peg.1934	Oligopeptide ABC transporter, permease protein OppC (TC 3.A.1.5.1)	G	G	G	G	G	G	G
fig|270.38.peg.1935	Oligopeptide ABC transporter, permease protein OppB (TC 3.A.1.5.1)	G	G	G	G	G	G	G
fig|270.38.peg.1936	Oligopeptide ABC transporter, substrate-binding protein OppA (TC 3.A.1.5.1)	G	G	G	G	G	G	G
fig|270.38.peg.1937	Alcohol dehydrogenase (EC 1.1.1.1)	G	G	G	G	GG	G	G
fig|270.38.peg.1938	Thioredoxin reductase (EC 1.8.1.9)	G	G	G	G	G	G	G
fig|270.38.peg.1939	hypothetical protein	G	GG	GG	GG	GG	Ge	G
fig|270.38.peg.1940	hypothetical protein	G	Ge	ee	GG	GG	Ge	G
fig|270.38.peg.1941	DUF402 family nucleoside diphosphatase	G	GG	GG	GG	GG	GG	G
fig|270.38.peg.1942	Uncharacterized membrane protein Rmet_3714	G	GG	GG	GG	GG	GG	G
[truncated: 575 more rows]
